# Supplementary material for: Impact of photoreceptor density in a 3D simulation of panretinal laser photocoagulation
Source: BMC Ophthalmol. 2021 May 7;21:200. doi: 10.1186/s12886-021-01945-z (PMC8103585; doi:10.1186/s12886-021-01945-z)
Supplement: Supplementary file 1 — Additional file 1. [file 12886_2021_1945_MOESM1_ESM.zip]

Archive with 2 entries (2 files):
- Additional file 1 Model IGESR3.IGS
- Additional file 1 Model STEPR3.STEP
