# Supplementary material for: Impact of photoreceptor density in a 3D simulation of panretinal laser photocoagulation
Source: BMC Ophthalmol. 2021 May 7;21:200. doi: 10.1186/s12886-021-01945-z (PMC8103585; doi:10.1186/s12886-021-01945-z)
Supplement: Supplementary file 1 — Additional file 1. [file 12886_2021_1945_MOESM1_ESM.zip › Additional file 1 Model IGESR3.IGS]

SolidWorks IGES file using analytic representation for surfaces         S      1
1H,,1H;,123H20170607 ���זE���z���Ɓ��@�i�̗p�j�㉺���@���𕽋ς������́G      1
i���������͂������j�Ŏ��ӕ����S�ɕ��ω���18.6mm�ADisc�őł�����,166HC:\UG      2
sers\�����Y\Dropbox\������@20161217�@Report\���e��20161217�@���זE���x��G      3
�l������Photocoagulation Index HJOOZ_7\20200823 BMC Ophthalmology\RivisiG      4
n 1\Model IGES.IGS,15HSolidWorks 2017,15HSolidWorks 2017,32,308,15,308, G      5
15,123H20170607 ���זE���z���Ɓ��@�i�̗p�j�㉺���@���𕽋ς������́i����G      6
�����͂������j�Ŏ��ӕ����S�ɕ��ω���18.6mm�ADisc�őł�����,1.,2,2HMM,   G      7
50,0.125,13H210204.175053,1E-008,499990.,6H�����Y,,11,0,13H210204.175053G      8
;                                                                       G      9
     314       1       0       0       0                        00000200D      1
     314       0       8       1       0                               0D      2
     110       2       0       0       0                        01010000D      3
     110       0       0       1       0                               0D      4
     110       3       0       0       0                        01010000D      5
     110       0       0       1       0                               0D      6
     120       4       0       0       0                        01010000D      7
     120       0       0       1       0                               0D      8
     126       5       0       0       0                        01010500D      9
     126       0       0       2       0                               0D     10
     124       7       0       0       0                        00000000D     11
     124       0       0       4       0                               0D     12
     100      11       0       0       0              11        01010000D     13
     100       0       0       1       0                               0D     14
     126      12       0       0       0                        01010500D     15
     126       0       0       2       0                               0D     16
     110      14       0       0       0                        01010000D     17
     110       0       0       1       0                               0D     18
     126      15       0       0       0                        01010500D     19
     126       0       0       2       0                               0D     20
     124      17       0       0       0                        00000000D     21
     124       0       0       3       0                               0D     22
     100      20       0       0       0              21        01010000D     23
     100       0       0       1       0                               0D     24
     126      21       0       0       0                        01010500D     25
     126       0       0       2       0                               0D     26
     110      23       0       0       0                        01010000D     27
     110       0       0       1       0                               0D     28
     102      24       0       0       0                        01010500D     29
     102       0       0       1       0                               0D     30
     102      25       0       0       0                        01010000D     31
     102       0       0       1       0                               0D     32
     142      26       0       0       0                        00010500D     33
     142       0       0       1       0                               0D     34
     144      27       0       0       0                        00000000D     35
     144       0      -1       1       0                               0D     36
     110      28       0       0       0                        01010000D     37
     110       0       0       1       0                               0D     38
     110      29       0       0       0                        01010000D     39
     110       0       0       1       0                               0D     40
     120      30       0       0       0                        01010000D     41
     120       0       0       1       0                               0D     42
     126      31       0       0       0                        01010500D     43
     126       0       0      14       0                               0D     44
     126      45       0       0       0                        01010000D     45
     126       0       0      32       0                               0D     46
     126      77       0       0       0                        01010500D     47
     126       0       0       2       0                               0D     48
     126      79       0       0       0                        01010000D     49
     126       0       0       7       0                               0D     50
     126      86       0       0       0                        01010500D     51
     126       0       0       2       0                               0D     52
     110      88       0       0       0                        01010000D     53
     110       0       0       1       0                               0D     54
     126      89       0       0       0                        01010500D     55
     126       0       0       2       0                               0D     56
     124      91       0       0       0                        00000000D     57
     124       0       0       3       0                               0D     58
     100      94       0       0       0              57        01010000D     59
     100       0       0       1       0                               0D     60
     126      95       0       0       0                        01010500D     61
     126       0       0       2       0                               0D     62
     110      97       0       0       0                        01010000D     63
     110       0       0       1       0                               0D     64
     126      98       0       0       0                        01010500D     65
     126       0       0       2       0                               0D     66
     126     100       0       0       0                        01010000D     67
     126       0       0       6       0                               0D     68
     102     106       0       0       0                        01010500D     69
     102       0       0       1       0                               0D     70
     102     107       0       0       0                        01010000D     71
     102       0       0       1       0                               0D     72
     142     108       0       0       0                        00010500D     73
     142       0       0       1       0                               0D     74
     144     109       0       0       0                        00000000D     75
     144       0      -1       1       0                               0D     76
     110     110       0       0       0                        01010000D     77
     110       0       0       1       0                               0D     78
     110     111       0       0       0                        01010000D     79
     110       0       0       1       0                               0D     80
     120     112       0       0       0                        01010000D     81
     120       0       0       1       0                               0D     82
     126     113       0       0       0                        01010500D     83
     126       0       0       2       0                               0D     84
     110     115       0       0       0                        01010000D     85
     110       0       0       1       0                               0D     86
     126     116       0       0       0                        01010500D     87
     126       0       0       2       0                               0D     88
     124     118       0       0       0                        00000000D     89
     124       0       0       4       0                               0D     90
     100     122       0       0       0              89        01010000D     91
     100       0       0       1       0                               0D     92
     126     123       0       0       0                        01010500D     93
     126       0       0       2       0                               0D     94
     110     125       0       0       0                        01010000D     95
     110       0       0       1       0                               0D     96
     126     126       0       0       0                        01010500D     97
     126       0       0       2       0                               0D     98
     124     128       0       0       0                        00000000D     99
     124       0       0       4       0                               0D    100
     100     132       0       0       0              99        01010000D    101
     100       0       0       1       0                               0D    102
     102     133       0       0       0                        01010500D    103
     102       0       0       1       0                               0D    104
     102     134       0       0       0                        01010000D    105
     102       0       0       1       0                               0D    106
     142     135       0       0       0                        00010500D    107
     142       0       0       1       0                               0D    108
     144     136       0       0       0                        00000000D    109
     144       0      -1       1       0                               0D    110
     110     137       0       0       0                        01010000D    111
     110       0       0       1       0                               0D    112
     110     138       0       0       0                        01010000D    113
     110       0       0       1       0                               0D    114
     120     139       0       0       0                        01010000D    115
     120       0       0       1       0                               0D    116
     126     140       0       0       0                        01010500D    117
     126       0       0       2       0                               0D    118
     110     142       0       0       0                        01010000D    119
     110       0       0       1       0                               0D    120
     126     143       0       0       0                        01010500D    121
     126       0       0       2       0                               0D    122
     124     145       0       0       0                        00000000D    123
     124       0       0       4       0                               0D    124
     100     149       0       0       0             123        01010000D    125
     100       0       0       1       0                               0D    126
     126     150       0       0       0                        01010500D    127
     126       0       0       2       0                               0D    128
     110     152       0       0       0                        01010000D    129
     110       0       0       1       0                               0D    130
     126     153       0       0       0                        01010500D    131
     126       0       0       2       0                               0D    132
     124     155       0       0       0                        00000000D    133
     124       0       0       4       0                               0D    134
     100     159       0       0       0             133        01010000D    135
     100       0       0       1       0                               0D    136
     102     160       0       0       0                        01010500D    137
     102       0       0       1       0                               0D    138
     102     161       0       0       0                        01010000D    139
     102       0       0       1       0                               0D    140
     142     162       0       0       0                        00010500D    141
     142       0       0       1       0                               0D    142
     144     163       0       0       0                        00000000D    143
     144       0      -1       1       0                               0D    144
     110     164       0       0       0                        01010000D    145
     110       0       0       1       0                               0D    146
     110     165       0       0       0                        01010000D    147
     110       0       0       1       0                               0D    148
     120     166       0       0       0                        01010000D    149
     120       0       0       1       0                               0D    150
     126     167       0       0       0                        01010500D    151
     126       0       0       2       0                               0D    152
     110     169       0       0       0                        01010000D    153
     110       0       0       1       0                               0D    154
     126     170       0       0       0                        01010500D    155
     126       0       0       2       0                               0D    156
     124     172       0       0       0                        00000000D    157
     124       0       0       4       0                               0D    158
     100     176       0       0       0             157        01010000D    159
     100       0       0       1       0                               0D    160
     126     177       0       0       0                        01010500D    161
     126       0       0       2       0                               0D    162
     110     179       0       0       0                        01010000D    163
     110       0       0       1       0                               0D    164
     126     180       0       0       0                        01010500D    165
     126       0       0       2       0                               0D    166
     124     182       0       0       0                        00000000D    167
     124       0       0       4       0                               0D    168
     100     186       0       0       0             167        01010000D    169
     100       0       0       1       0                               0D    170
     102     187       0       0       0                        01010500D    171
     102       0       0       1       0                               0D    172
     102     188       0       0       0                        01010000D    173
     102       0       0       1       0                               0D    174
     142     189       0       0       0                        00010500D    175
     142       0       0       1       0                               0D    176
     144     190       0       0       0                        00000000D    177
     144       0      -1       1       0                               0D    178
     110     191       0       0       0                        01010000D    179
     110       0       0       1       0                               0D    180
     110     192       0       0       0                        01010000D    181
     110       0       0       1       0                               0D    182
     120     193       0       0       0                        01010000D    183
     120       0       0       1       0                               0D    184
     126     194       0       0       0                        01010500D    185
     126       0       0       2       0                               0D    186
     110     196       0       0       0                        01010000D    187
     110       0       0       1       0                               0D    188
     126     197       0       0       0                        01010500D    189
     126       0       0       2       0                               0D    190
     124     199       0       0       0                        00000000D    191
     124       0       0       4       0                               0D    192
     100     203       0       0       0             191        01010000D    193
     100       0       0       1       0                               0D    194
     126     204       0       0       0                        01010500D    195
     126       0       0       2       0                               0D    196
     110     206       0       0       0                        01010000D    197
     110       0       0       1       0                               0D    198
     126     207       0       0       0                        01010500D    199
     126       0       0       2       0                               0D    200
     124     209       0       0       0                        00000000D    201
     124       0       0       4       0                               0D    202
     100     213       0       0       0             201        01010000D    203
     100       0       0       1       0                               0D    204
     102     214       0       0       0                        01010500D    205
     102       0       0       1       0                               0D    206
     102     215       0       0       0                        01010000D    207
     102       0       0       1       0                               0D    208
     142     216       0       0       0                        00010500D    209
     142       0       0       1       0                               0D    210
     144     217       0       0       0                        00000000D    211
     144       0      -1       1       0                               0D    212
     110     218       0       0       0                        01010000D    213
     110       0       0       1       0                               0D    214
     110     219       0       0       0                        01010000D    215
     110       0       0       1       0                               0D    216
     120     220       0       0       0                        01010000D    217
     120       0       0       1       0                               0D    218
     126     221       0       0       0                        01010500D    219
     126       0       0       2       0                               0D    220
     110     223       0       0       0                        01010000D    221
     110       0       0       1       0                               0D    222
     126     224       0       0       0                        01010500D    223
     126       0       0       2       0                               0D    224
     124     226       0       0       0                        00000000D    225
     124       0       0       4       0                               0D    226
     100     230       0       0       0             225        01010000D    227
     100       0       0       1       0                               0D    228
     126     231       0       0       0                        01010500D    229
     126       0       0       2       0                               0D    230
     110     233       0       0       0                        01010000D    231
     110       0       0       1       0                               0D    232
     126     234       0       0       0                        01010500D    233
     126       0       0       2       0                               0D    234
     124     236       0       0       0                        00000000D    235
     124       0       0       4       0                               0D    236
     100     240       0       0       0             235        01010000D    237
     100       0       0       1       0                               0D    238
     102     241       0       0       0                        01010500D    239
     102       0       0       1       0                               0D    240
     102     242       0       0       0                        01010000D    241
     102       0       0       1       0                               0D    242
     142     243       0       0       0                        00010500D    243
     142       0       0       1       0                               0D    244
     144     244       0       0       0                        00000000D    245
     144       0      -1       1       0                               0D    246
     110     245       0       0       0                        01010000D    247
     110       0       0       1       0                               0D    248
     110     246       0       0       0                        01010000D    249
     110       0       0       1       0                               0D    250
     120     247       0       0       0                        01010000D    251
     120       0       0       1       0                               0D    252
     126     248       0       0       0                        01010500D    253
     126       0       0       2       0                               0D    254
     110     250       0       0       0                        01010000D    255
     110       0       0       1       0                               0D    256
     126     251       0       0       0                        01010500D    257
     126       0       0       2       0                               0D    258
     124     253       0       0       0                        00000000D    259
     124       0       0       4       0                               0D    260
     100     257       0       0       0             259        01010000D    261
     100       0       0       1       0                               0D    262
     126     258       0       0       0                        01010500D    263
     126       0       0       2       0                               0D    264
     110     260       0       0       0                        01010000D    265
     110       0       0       1       0                               0D    266
     126     261       0       0       0                        01010500D    267
     126       0       0       2       0                               0D    268
     124     263       0       0       0                        00000000D    269
     124       0       0       4       0                               0D    270
     100     267       0       0       0             269        01010000D    271
     100       0       0       1       0                               0D    272
     102     268       0       0       0                        01010500D    273
     102       0       0       1       0                               0D    274
     102     269       0       0       0                        01010000D    275
     102       0       0       1       0                               0D    276
     142     270       0       0       0                        00010500D    277
     142       0       0       1       0                               0D    278
     144     271       0       0       0                        00000000D    279
     144       0      -1       1       0                               0D    280
     110     272       0       0       0                        01010000D    281
     110       0       0       1       0                               0D    282
     110     273       0       0       0                        01010000D    283
     110       0       0       1       0                               0D    284
     120     274       0       0       0                        01010000D    285
     120       0       0       1       0                               0D    286
     126     275       0       0       0                        01010500D    287
     126       0       0       2       0                               0D    288
     110     277       0       0       0                        01010000D    289
     110       0       0       1       0                               0D    290
     126     278       0       0       0                        01010500D    291
     126       0       0       2       0                               0D    292
     124     280       0       0       0                        00000000D    293
     124       0       0       4       0                               0D    294
     100     284       0       0       0             293        01010000D    295
     100       0       0       1       0                               0D    296
     126     285       0       0       0                        01010500D    297
     126       0       0       2       0                               0D    298
     110     287       0       0       0                        01010000D    299
     110       0       0       1       0                               0D    300
     126     288       0       0       0                        01010500D    301
     126       0       0       2       0                               0D    302
     124     290       0       0       0                        00000000D    303
     124       0       0       4       0                               0D    304
     100     294       0       0       0             303        01010000D    305
     100       0       0       1       0                               0D    306
     102     295       0       0       0                        01010500D    307
     102       0       0       1       0                               0D    308
     102     296       0       0       0                        01010000D    309
     102       0       0       1       0                               0D    310
     142     297       0       0       0                        00010500D    311
     142       0       0       1       0                               0D    312
     144     298       0       0       0                        00000000D    313
     144       0      -1       1       0                               0D    314
     110     299       0       0       0                        01010000D    315
     110       0       0       1       0                               0D    316
     110     300       0       0       0                        01010000D    317
     110       0       0       1       0                               0D    318
     120     301       0       0       0                        01010000D    319
     120       0       0       1       0                               0D    320
     126     302       0       0       0                        01010500D    321
     126       0       0       2       0                               0D    322
     110     304       0       0       0                        01010000D    323
     110       0       0       1       0                               0D    324
     126     305       0       0       0                        01010500D    325
     126       0       0       2       0                               0D    326
     124     307       0       0       0                        00000000D    327
     124       0       0       4       0                               0D    328
     100     311       0       0       0             327        01010000D    329
     100       0       0       1       0                               0D    330
     126     312       0       0       0                        01010500D    331
     126       0       0       2       0                               0D    332
     110     314       0       0       0                        01010000D    333
     110       0       0       1       0                               0D    334
     126     315       0       0       0                        01010500D    335
     126       0       0       2       0                               0D    336
     124     317       0       0       0                        00000000D    337
     124       0       0       4       0                               0D    338
     100     321       0       0       0             337        01010000D    339
     100       0       0       1       0                               0D    340
     102     322       0       0       0                        01010500D    341
     102       0       0       1       0                               0D    342
     102     323       0       0       0                        01010000D    343
     102       0       0       1       0                               0D    344
     142     324       0       0       0                        00010500D    345
     142       0       0       1       0                               0D    346
     144     325       0       0       0                        00000000D    347
     144       0      -1       1       0                               0D    348
     110     326       0       0       0                        01010000D    349
     110       0       0       1       0                               0D    350
     110     327       0       0       0                        01010000D    351
     110       0       0       1       0                               0D    352
     120     328       0       0       0                        01010000D    353
     120       0       0       1       0                               0D    354
     126     329       0       0       0                        01010500D    355
     126       0       0       2       0                               0D    356
     110     331       0       0       0                        01010000D    357
     110       0       0       1       0                               0D    358
     126     332       0       0       0                        01010500D    359
     126       0       0       2       0                               0D    360
     124     334       0       0       0                        00000000D    361
     124       0       0       4       0                               0D    362
     100     338       0       0       0             361        01010000D    363
     100       0       0       1       0                               0D    364
     126     339       0       0       0                        01010500D    365
     126       0       0       2       0                               0D    366
     110     341       0       0       0                        01010000D    367
     110       0       0       1       0                               0D    368
     126     342       0       0       0                        01010500D    369
     126       0       0       2       0                               0D    370
     124     344       0       0       0                        00000000D    371
     124       0       0       4       0                               0D    372
     100     348       0       0       0             371        01010000D    373
     100       0       0       1       0                               0D    374
     102     349       0       0       0                        01010500D    375
     102       0       0       1       0                               0D    376
     102     350       0       0       0                        01010000D    377
     102       0       0       1       0                               0D    378
     142     351       0       0       0                        00010500D    379
     142       0       0       1       0                               0D    380
     144     352       0       0       0                        00000000D    381
     144       0      -1       1       0                               0D    382
     110     353       0       0       0                        01010000D    383
     110       0       0       1       0                               0D    384
     110     354       0       0       0                        01010000D    385
     110       0       0       1       0                               0D    386
     120     355       0       0       0                        01010000D    387
     120       0       0       1       0                               0D    388
     126     356       0       0       0                        01010500D    389
     126       0       0       2       0                               0D    390
     110     358       0       0       0                        01010000D    391
     110       0       0       1       0                               0D    392
     126     359       0       0       0                        01010500D    393
     126       0       0       2       0                               0D    394
     124     361       0       0       0                        00000000D    395
     124       0       0       4       0                               0D    396
     100     365       0       0       0             395        01010000D    397
     100       0       0       1       0                               0D    398
     126     366       0       0       0                        01010500D    399
     126       0       0       2       0                               0D    400
     110     368       0       0       0                        01010000D    401
     110       0       0       1       0                               0D    402
     126     369       0       0       0                        01010500D    403
     126       0       0       2       0                               0D    404
     124     371       0       0       0                        00000000D    405
     124       0       0       4       0                               0D    406
     100     375       0       0       0             405        01010000D    407
     100       0       0       1       0                               0D    408
     102     376       0       0       0                        01010500D    409
     102       0       0       1       0                               0D    410
     102     377       0       0       0                        01010000D    411
     102       0       0       1       0                               0D    412
     142     378       0       0       0                        00010500D    413
     142       0       0       1       0                               0D    414
     144     379       0       0       0                        00000000D    415
     144       0      -1       1       0                               0D    416
     110     380       0       0       0                        01010000D    417
     110       0       0       1       0                               0D    418
     110     381       0       0       0                        01010000D    419
     110       0       0       1       0                               0D    420
     120     382       0       0       0                        01010000D    421
     120       0       0       1       0                               0D    422
     126     383       0       0       0                        01010500D    423
     126       0       0       2       0                               0D    424
     110     385       0       0       0                        01010000D    425
     110       0       0       1       0                               0D    426
     126     386       0       0       0                        01010500D    427
     126       0       0       2       0                               0D    428
     124     388       0       0       0                        00000000D    429
     124       0       0       4       0                               0D    430
     100     392       0       0       0             429        01010000D    431
     100       0       0       1       0                               0D    432
     126     393       0       0       0                        01010500D    433
     126       0       0       2       0                               0D    434
     110     395       0       0       0                        01010000D    435
     110       0       0       1       0                               0D    436
     126     396       0       0       0                        01010500D    437
     126       0       0       2       0                               0D    438
     124     398       0       0       0                        00000000D    439
     124       0       0       4       0                               0D    440
     100     402       0       0       0             439        01010000D    441
     100       0       0       1       0                               0D    442
     102     403       0       0       0                        01010500D    443
     102       0       0       1       0                               0D    444
     102     404       0       0       0                        01010000D    445
     102       0       0       1       0                               0D    446
     142     405       0       0       0                        00010500D    447
     142       0       0       1       0                               0D    448
     144     406       0       0       0                        00000000D    449
     144       0      -1       1       0                               0D    450
     110     407       0       0       0                        01010000D    451
     110       0       0       1       0                               0D    452
     110     408       0       0       0                        01010000D    453
     110       0       0       1       0                               0D    454
     120     409       0       0       0                        01010000D    455
     120       0       0       1       0                               0D    456
     126     410       0       0       0                        01010500D    457
     126       0       0       2       0                               0D    458
     124     412       0       0       0                        00000000D    459
     124       0       0       4       0                               0D    460
     100     416       0       0       0             459        01010000D    461
     100       0       0       2       0                               0D    462
     126     418       0       0       0                        01010500D    463
     126       0       0       2       0                               0D    464
     110     420       0       0       0                        01010000D    465
     110       0       0       1       0                               0D    466
     126     421       0       0       0                        01010500D    467
     126       0       0       2       0                               0D    468
     124     423       0       0       0                        00000000D    469
     124       0       0       4       0                               0D    470
     100     427       0       0       0             469        01010000D    471
     100       0       0       1       0                               0D    472
     126     428       0       0       0                        01010500D    473
     126       0       0       2       0                               0D    474
     110     430       0       0       0                        01010000D    475
     110       0       0       1       0                               0D    476
     126     431       0       0       0                        01010500D    477
     126       0       0       2       0                               0D    478
     124     433       0       0       0                        00000000D    479
     124       0       0       4       0                               0D    480
     100     437       0       0       0             479        01010000D    481
     100       0       0       2       0                               0D    482
     126     439       0       0       0                        01010500D    483
     126       0       0       3       0                               0D    484
     126     442       0       0       0                        01010000D    485
     126       0       0       7       0                               0D    486
     126     449       0       0       0                        01010500D    487
     126       0       0      14       0                               0D    488
     126     463       0       0       0                        01010000D    489
     126       0       0      34       0                               0D    490
     126     497       0       0       0                        01010500D    491
     126       0       0       3       0                               0D    492
     126     500       0       0       0                        01010000D    493
     126       0       0       6       0                               0D    494
     102     506       0       0       0                        01010500D    495
     102       0       0       1       0                               0D    496
     102     507       0       0       0                        01010000D    497
     102       0       0       1       0                               0D    498
     142     508       0       0       0                        00010500D    499
     142       0       0       1       0                               0D    500
     144     509       0       0       0                        00000000D    501
     144       0      -1       1       0                               0D    502
     110     510       0       0       0                        01010000D    503
     110       0       0       1       0                               0D    504
     110     511       0       0       0                        01010000D    505
     110       0       0       1       0                               0D    506
     120     512       0       0       0                        01010000D    507
     120       0       0       1       0                               0D    508
     126     513       0       0       0                        01010500D    509
     126       0       0       2       0                               0D    510
     110     515       0       0       0                        01010000D    511
     110       0       0       1       0                               0D    512
     126     516       0       0       0                        01010500D    513
     126       0       0       2       0                               0D    514
     124     518       0       0       0                        00000000D    515
     124       0       0       4       0                               0D    516
     100     522       0       0       0             515        01010000D    517
     100       0       0       1       0                               0D    518
     126     523       0       0       0                        01010500D    519
     126       0       0       2       0                               0D    520
     110     525       0       0       0                        01010000D    521
     110       0       0       1       0                               0D    522
     126     526       0       0       0                        01010500D    523
     126       0       0       2       0                               0D    524
     124     528       0       0       0                        00000000D    525
     124       0       0       4       0                               0D    526
     100     532       0       0       0             525        01010000D    527
     100       0       0       1       0                               0D    528
     102     533       0       0       0                        01010500D    529
     102       0       0       1       0                               0D    530
     102     534       0       0       0                        01010000D    531
     102       0       0       1       0                               0D    532
     142     535       0       0       0                        00010500D    533
     142       0       0       1       0                               0D    534
     144     536       0       0       0                        00000000D    535
     144       0      -1       1       0                               0D    536
     110     537       0       0       0                        01010000D    537
     110       0       0       1       0                               0D    538
     110     538       0       0       0                        01010000D    539
     110       0       0       1       0                               0D    540
     120     539       0       0       0                        01010000D    541
     120       0       0       1       0                               0D    542
     126     540       0       0       0                        01010500D    543
     126       0       0       2       0                               0D    544
     124     542       0       0       0                        00000000D    545
     124       0       0       4       0                               0D    546
     100     546       0       0       0             545        01010000D    547
     100       0       0       1       0                               0D    548
     126     547       0       0       0                        01010500D    549
     126       0       0       2       0                               0D    550
     110     549       0       0       0                        01010000D    551
     110       0       0       1       0                               0D    552
     126     550       0       0       0                        01010500D    553
     126       0       0       2       0                               0D    554
     124     552       0       0       0                        00000000D    555
     124       0       0       4       0                               0D    556
     100     556       0       0       0             555        01010000D    557
     100       0       0       1       0                               0D    558
     126     557       0       0       0                        01010500D    559
     126       0       0       2       0                               0D    560
     110     559       0       0       0                        01010000D    561
     110       0       0       1       0                               0D    562
     102     560       0       0       0                        01010500D    563
     102       0       0       1       0                               0D    564
     102     561       0       0       0                        01010000D    565
     102       0       0       1       0                               0D    566
     142     562       0       0       0                        00010500D    567
     142       0       0       1       0                               0D    568
     144     563       0       0       0                        00000000D    569
     144       0      -1       1       0                               0D    570
     110     564       0       0       0                        01010000D    571
     110       0       0       1       0                               0D    572
     110     565       0       0       0                        01010000D    573
     110       0       0       1       0                               0D    574
     120     566       0       0       0                        01010000D    575
     120       0       0       1       0                               0D    576
     126     567       0       0       0                        01010500D    577
     126       0       0       2       0                               0D    578
     124     569       0       0       0                        00000000D    579
     124       0       0       4       0                               0D    580
     100     573       0       0       0             579        01010000D    581
     100       0       0       1       0                               0D    582
     126     574       0       0       0                        01010500D    583
     126       0       0       2       0                               0D    584
     110     576       0       0       0                        01010000D    585
     110       0       0       1       0                               0D    586
     126     577       0       0       0                        01010500D    587
     126       0       0       2       0                               0D    588
     124     579       0       0       0                        00000000D    589
     124       0       0       4       0                               0D    590
     100     583       0       0       0             589        01010000D    591
     100       0       0       1       0                               0D    592
     126     584       0       0       0                        01010500D    593
     126       0       0       2       0                               0D    594
     110     586       0       0       0                        01010000D    595
     110       0       0       1       0                               0D    596
     102     587       0       0       0                        01010500D    597
     102       0       0       1       0                               0D    598
     102     588       0       0       0                        01010000D    599
     102       0       0       1       0                               0D    600
     142     589       0       0       0                        00010500D    601
     142       0       0       1       0                               0D    602
     144     590       0       0       0                        00000000D    603
     144       0      -1       1       0                               0D    604
     110     591       0       0       0                        01010000D    605
     110       0       0       1       0                               0D    606
     110     592       0       0       0                        01010000D    607
     110       0       0       1       0                               0D    608
     120     593       0       0       0                        01010000D    609
     120       0       0       1       0                               0D    610
     126     594       0       0       0                        01010500D    611
     126       0       0       2       0                               0D    612
     124     596       0       0       0                        00000000D    613
     124       0       0       4       0                               0D    614
     100     600       0       0       0             613        01010000D    615
     100       0       0       1       0                               0D    616
     126     601       0       0       0                        01010500D    617
     126       0       0       2       0                               0D    618
     110     603       0       0       0                        01010000D    619
     110       0       0       1       0                               0D    620
     126     604       0       0       0                        01010500D    621
     126       0       0       2       0                               0D    622
     124     606       0       0       0                        00000000D    623
     124       0       0       4       0                               0D    624
     100     610       0       0       0             623        01010000D    625
     100       0       0       1       0                               0D    626
     126     611       0       0       0                        01010500D    627
     126       0       0       2       0                               0D    628
     110     613       0       0       0                        01010000D    629
     110       0       0       1       0                               0D    630
     102     614       0       0       0                        01010500D    631
     102       0       0       1       0                               0D    632
     102     615       0       0       0                        01010000D    633
     102       0       0       1       0                               0D    634
     142     616       0       0       0                        00010500D    635
     142       0       0       1       0                               0D    636
     144     617       0       0       0                        00000000D    637
     144       0      -1       1       0                               0D    638
     110     618       0       0       0                        01010000D    639
     110       0       0       1       0                               0D    640
     110     619       0       0       0                        01010000D    641
     110       0       0       1       0                               0D    642
     120     620       0       0       0                        01010000D    643
     120       0       0       1       0                               0D    644
     126     621       0       0       0                        01010500D    645
     126       0       0       2       0                               0D    646
     124     623       0       0       0                        00000000D    647
     124       0       0       4       0                               0D    648
     100     627       0       0       0             647        01010000D    649
     100       0       0       1       0                               0D    650
     126     628       0       0       0                        01010500D    651
     126       0       0       2       0                               0D    652
     110     630       0       0       0                        01010000D    653
     110       0       0       1       0                               0D    654
     126     631       0       0       0                        01010500D    655
     126       0       0       2       0                               0D    656
     124     633       0       0       0                        00000000D    657
     124       0       0       4       0                               0D    658
     100     637       0       0       0             657        01010000D    659
     100       0       0       1       0                               0D    660
     126     638       0       0       0                        01010500D    661
     126       0       0       2       0                               0D    662
     110     640       0       0       0                        01010000D    663
     110       0       0       1       0                               0D    664
     102     641       0       0       0                        01010500D    665
     102       0       0       1       0                               0D    666
     102     642       0       0       0                        01010000D    667
     102       0       0       1       0                               0D    668
     142     643       0       0       0                        00010500D    669
     142       0       0       1       0                               0D    670
     144     644       0       0       0                        00000000D    671
     144       0      -1       1       0                               0D    672
     110     645       0       0       0                        01010000D    673
     110       0       0       1       0                               0D    674
     110     646       0       0       0                        01010000D    675
     110       0       0       1       0                               0D    676
     120     647       0       0       0                        01010000D    677
     120       0       0       1       0                               0D    678
     126     648       0       0       0                        01010500D    679
     126       0       0       2       0                               0D    680
     124     650       0       0       0                        00000000D    681
     124       0       0       4       0                               0D    682
     100     654       0       0       0             681        01010000D    683
     100       0       0       1       0                               0D    684
     126     655       0       0       0                        01010500D    685
     126       0       0       2       0                               0D    686
     110     657       0       0       0                        01010000D    687
     110       0       0       1       0                               0D    688
     126     658       0       0       0                        01010500D    689
     126       0       0       2       0                               0D    690
     124     660       0       0       0                        00000000D    691
     124       0       0       4       0                               0D    692
     100     664       0       0       0             691        01010000D    693
     100       0       0       1       0                               0D    694
     126     665       0       0       0                        01010500D    695
     126       0       0       2       0                               0D    696
     110     667       0       0       0                        01010000D    697
     110       0       0       1       0                               0D    698
     102     668       0       0       0                        01010500D    699
     102       0       0       1       0                               0D    700
     102     669       0       0       0                        01010000D    701
     102       0       0       1       0                               0D    702
     142     670       0       0       0                        00010500D    703
     142       0       0       1       0                               0D    704
     144     671       0       0       0                        00000000D    705
     144       0      -1       1       0                               0D    706
     110     672       0       0       0                        01010000D    707
     110       0       0       1       0                               0D    708
     110     673       0       0       0                        01010000D    709
     110       0       0       1       0                               0D    710
     120     674       0       0       0                        01010000D    711
     120       0       0       1       0                               0D    712
     126     675       0       0       0                        01010500D    713
     126       0       0       2       0                               0D    714
     124     677       0       0       0                        00000000D    715
     124       0       0       4       0                               0D    716
     100     681       0       0       0             715        01010000D    717
     100       0       0       1       0                               0D    718
     126     682       0       0       0                        01010500D    719
     126       0       0       2       0                               0D    720
     110     684       0       0       0                        01010000D    721
     110       0       0       1       0                               0D    722
     126     685       0       0       0                        01010500D    723
     126       0       0       2       0                               0D    724
     124     687       0       0       0                        00000000D    725
     124       0       0       4       0                               0D    726
     100     691       0       0       0             725        01010000D    727
     100       0       0       1       0                               0D    728
     126     692       0       0       0                        01010500D    729
     126       0       0       2       0                               0D    730
     110     694       0       0       0                        01010000D    731
     110       0       0       1       0                               0D    732
     102     695       0       0       0                        01010500D    733
     102       0       0       1       0                               0D    734
     102     696       0       0       0                        01010000D    735
     102       0       0       1       0                               0D    736
     142     697       0       0       0                        00010500D    737
     142       0       0       1       0                               0D    738
     144     698       0       0       0                        00000000D    739
     144       0      -1       1       0                               0D    740
     110     699       0       0       0                        01010000D    741
     110       0       0       1       0                               0D    742
     110     700       0       0       0                        01010000D    743
     110       0       0       1       0                               0D    744
     120     701       0       0       0                        01010000D    745
     120       0       0       1       0                               0D    746
     126     702       0       0       0                        01010500D    747
     126       0       0       2       0                               0D    748
     124     704       0       0       0                        00000000D    749
     124       0       0       4       0                               0D    750
     100     708       0       0       0             749        01010000D    751
     100       0       0       1       0                               0D    752
     126     709       0       0       0                        01010500D    753
     126       0       0       2       0                               0D    754
     110     711       0       0       0                        01010000D    755
     110       0       0       1       0                               0D    756
     126     712       0       0       0                        01010500D    757
     126       0       0       2       0                               0D    758
     124     714       0       0       0                        00000000D    759
     124       0       0       4       0                               0D    760
     100     718       0       0       0             759        01010000D    761
     100       0       0       1       0                               0D    762
     126     719       0       0       0                        01010500D    763
     126       0       0       2       0                               0D    764
     110     721       0       0       0                        01010000D    765
     110       0       0       1       0                               0D    766
     102     722       0       0       0                        01010500D    767
     102       0       0       1       0                               0D    768
     102     723       0       0       0                        01010000D    769
     102       0       0       1       0                               0D    770
     142     724       0       0       0                        00010500D    771
     142       0       0       1       0                               0D    772
     144     725       0       0       0                        00000000D    773
     144       0      -1       1       0                               0D    774
     110     726       0       0       0                        01010000D    775
     110       0       0       1       0                               0D    776
     110     727       0       0       0                        01010000D    777
     110       0       0       1       0                               0D    778
     120     728       0       0       0                        01010000D    779
     120       0       0       1       0                               0D    780
     126     729       0       0       0                        01010500D    781
     126       0       0       2       0                               0D    782
     124     731       0       0       0                        00000000D    783
     124       0       0       4       0                               0D    784
     100     735       0       0       0             783        01010000D    785
     100       0       0       1       0                               0D    786
     126     736       0       0       0                        01010500D    787
     126       0       0       2       0                               0D    788
     110     738       0       0       0                        01010000D    789
     110       0       0       1       0                               0D    790
     126     739       0       0       0                        01010500D    791
     126       0       0       2       0                               0D    792
     124     741       0       0       0                        00000000D    793
     124       0       0       4       0                               0D    794
     100     745       0       0       0             793        01010000D    795
     100       0       0       1       0                               0D    796
     126     746       0       0       0                        01010500D    797
     126       0       0       2       0                               0D    798
     110     748       0       0       0                        01010000D    799
     110       0       0       1       0                               0D    800
     102     749       0       0       0                        01010500D    801
     102       0       0       1       0                               0D    802
     102     750       0       0       0                        01010000D    803
     102       0       0       1       0                               0D    804
     142     751       0       0       0                        00010500D    805
     142       0       0       1       0                               0D    806
     144     752       0       0       0                        00000000D    807
     144       0      -1       1       0                               0D    808
     110     753       0       0       0                        01010000D    809
     110       0       0       1       0                               0D    810
     110     754       0       0       0                        01010000D    811
     110       0       0       1       0                               0D    812
     120     755       0       0       0                        01010000D    813
     120       0       0       1       0                               0D    814
     126     756       0       0       0                        01010500D    815
     126       0       0       2       0                               0D    816
     124     758       0       0       0                        00000000D    817
     124       0       0       4       0                               0D    818
     100     762       0       0       0             817        01010000D    819
     100       0       0       1       0                               0D    820
     126     763       0       0       0                        01010500D    821
     126       0       0       2       0                               0D    822
     110     765       0       0       0                        01010000D    823
     110       0       0       1       0                               0D    824
     126     766       0       0       0                        01010500D    825
     126       0       0       2       0                               0D    826
     124     768       0       0       0                        00000000D    827
     124       0       0       4       0                               0D    828
     100     772       0       0       0             827        01010000D    829
     100       0       0       1       0                               0D    830
     126     773       0       0       0                        01010500D    831
     126       0       0       2       0                               0D    832
     110     775       0       0       0                        01010000D    833
     110       0       0       1       0                               0D    834
     102     776       0       0       0                        01010500D    835
     102       0       0       1       0                               0D    836
     102     777       0       0       0                        01010000D    837
     102       0       0       1       0                               0D    838
     142     778       0       0       0                        00010500D    839
     142       0       0       1       0                               0D    840
     144     779       0       0       0                        00000000D    841
     144       0      -1       1       0                               0D    842
     110     780       0       0       0                        01010000D    843
     110       0       0       1       0                               0D    844
     110     781       0       0       0                        01010000D    845
     110       0       0       1       0                               0D    846
     120     782       0       0       0                        01010000D    847
     120       0       0       1       0                               0D    848
     126     783       0       0       0                        01010500D    849
     126       0       0       2       0                               0D    850
     124     785       0       0       0                        00000000D    851
     124       0       0       4       0                               0D    852
     100     789       0       0       0             851        01010000D    853
     100       0       0       1       0                               0D    854
     126     790       0       0       0                        01010500D    855
     126       0       0       2       0                               0D    856
     110     792       0       0       0                        01010000D    857
     110       0       0       1       0                               0D    858
     126     793       0       0       0                        01010500D    859
     126       0       0       2       0                               0D    860
     124     795       0       0       0                        00000000D    861
     124       0       0       4       0                               0D    862
     100     799       0       0       0             861        01010000D    863
     100       0       0       1       0                               0D    864
     126     800       0       0       0                        01010500D    865
     126       0       0       2       0                               0D    866
     110     802       0       0       0                        01010000D    867
     110       0       0       1       0                               0D    868
     102     803       0       0       0                        01010500D    869
     102       0       0       1       0                               0D    870
     102     804       0       0       0                        01010000D    871
     102       0       0       1       0                               0D    872
     142     805       0       0       0                        00010500D    873
     142       0       0       1       0                               0D    874
     144     806       0       0       0                        00000000D    875
     144       0      -1       1       0                               0D    876
     110     807       0       0       0                        01010000D    877
     110       0       0       1       0                               0D    878
     110     808       0       0       0                        01010000D    879
     110       0       0       1       0                               0D    880
     120     809       0       0       0                        01010000D    881
     120       0       0       1       0                               0D    882
     126     810       0       0       0                        01010500D    883
     126       0       0       2       0                               0D    884
     124     812       0       0       0                        00000000D    885
     124       0       0       4       0                               0D    886
     100     816       0       0       0             885        01010000D    887
     100       0       0       1       0                               0D    888
     126     817       0       0       0                        01010500D    889
     126       0       0       2       0                               0D    890
     110     819       0       0       0                        01010000D    891
     110       0       0       1       0                               0D    892
     126     820       0       0       0                        01010500D    893
     126       0       0       2       0                               0D    894
     124     822       0       0       0                        00000000D    895
     124       0       0       4       0                               0D    896
     100     826       0       0       0             895        01010000D    897
     100       0       0       1       0                               0D    898
     126     827       0       0       0                        01010500D    899
     126       0       0       2       0                               0D    900
     110     829       0       0       0                        01010000D    901
     110       0       0       1       0                               0D    902
     102     830       0       0       0                        01010500D    903
     102       0       0       1       0                               0D    904
     102     831       0       0       0                        01010000D    905
     102       0       0       1       0                               0D    906
     142     832       0       0       0                        00010500D    907
     142       0       0       1       0                               0D    908
     144     833       0       0       0                        00000000D    909
     144       0      -1       1       0                               0D    910
     110     834       0       0       0                        01010000D    911
     110       0       0       1       0                               0D    912
     110     835       0       0       0                        01010000D    913
     110       0       0       1       0                               0D    914
     120     836       0       0       0                        01010000D    915
     120       0       0       1       0                               0D    916
     126     837       0       0       0                        01010500D    917
     126       0       0       2       0                               0D    918
     124     839       0       0       0                        00000000D    919
     124       0       0       4       0                               0D    920
     100     843       0       0       0             919        01010000D    921
     100       0       0       1       0                               0D    922
     126     844       0       0       0                        01010500D    923
     126       0       0       2       0                               0D    924
     110     846       0       0       0                        01010000D    925
     110       0       0       1       0                               0D    926
     126     847       0       0       0                        01010500D    927
     126       0       0       2       0                               0D    928
     124     849       0       0       0                        00000000D    929
     124       0       0       4       0                               0D    930
     100     853       0       0       0             929        01010000D    931
     100       0       0       1       0                               0D    932
     126     854       0       0       0                        01010500D    933
     126       0       0       2       0                               0D    934
     110     856       0       0       0                        01010000D    935
     110       0       0       1       0                               0D    936
     102     857       0       0       0                        01010500D    937
     102       0       0       1       0                               0D    938
     102     858       0       0       0                        01010000D    939
     102       0       0       1       0                               0D    940
     142     859       0       0       0                        00010500D    941
     142       0       0       1       0                               0D    942
     144     860       0       0       0                        00000000D    943
     144       0      -1       1       0                               0D    944
     110     861       0       0       0                        01010000D    945
     110       0       0       1       0                               0D    946
     110     862       0       0       0                        01010000D    947
     110       0       0       1       0                               0D    948
     120     863       0       0       0                        01010000D    949
     120       0       0       1       0                               0D    950
     126     864       0       0       0                        01010500D    951
     126       0       0       2       0                               0D    952
     110     866       0       0       0                        01010000D    953
     110       0       0       1       0                               0D    954
     126     867       0       0       0                        01010500D    955
     126       0       0       2       0                               0D    956
     124     869       0       0       0                        00000000D    957
     124       0       0       4       0                               0D    958
     100     873       0       0       0             957        01010000D    959
     100       0       0       1       0                               0D    960
     126     874       0       0       0                        01010500D    961
     126       0       0       2       0                               0D    962
     110     876       0       0       0                        01010000D    963
     110       0       0       1       0                               0D    964
     126     877       0       0       0                        01010500D    965
     126       0       0       2       0                               0D    966
     124     879       0       0       0                        00000000D    967
     124       0       0       3       0                               0D    968
     100     882       0       0       0             967        01010000D    969
     100       0       0       1       0                               0D    970
     102     883       0       0       0                        01010500D    971
     102       0       0       1       0                               0D    972
     102     884       0       0       0                        01010000D    973
     102       0       0       1       0                               0D    974
     142     885       0       0       0                        00010500D    975
     142       0       0       1       0                               0D    976
     144     886       0       0       0                        00000000D    977
     144       0      -1       1       0                               0D    978
     110     887       0       0       0                        01010000D    979
     110       0       0       1       0                               0D    980
     110     888       0       0       0                        01010000D    981
     110       0       0       1       0                               0D    982
     120     889       0       0       0                        01010000D    983
     120       0       0       1       0                               0D    984
     126     890       0       0       0                        01010500D    985
     126       0       0       2       0                               0D    986
     110     892       0       0       0                        01010000D    987
     110       0       0       1       0                               0D    988
     126     893       0       0       0                        01010500D    989
     126       0       0       2       0                               0D    990
     124     895       0       0       0                        00000000D    991
     124       0       0       4       0                               0D    992
     100     899       0       0       0             991        01010000D    993
     100       0       0       1       0                               0D    994
     126     900       0       0       0                        01010500D    995
     126       0       0       2       0                               0D    996
     110     902       0       0       0                        01010000D    997
     110       0       0       1       0                               0D    998
     126     903       0       0       0                        01010500D    999
     126       0       0       2       0                               0D   1000
     124     905       0       0       0                        00000000D   1001
     124       0       0       4       0                               0D   1002
     100     909       0       0       0            1001        01010000D   1003
     100       0       0       1       0                               0D   1004
     102     910       0       0       0                        01010500D   1005
     102       0       0       1       0                               0D   1006
     102     911       0       0       0                        01010000D   1007
     102       0       0       1       0                               0D   1008
     142     912       0       0       0                        00010500D   1009
     142       0       0       1       0                               0D   1010
     144     913       0       0       0                        00000000D   1011
     144       0      -1       1       0                               0D   1012
     110     914       0       0       0                        01010000D   1013
     110       0       0       1       0                               0D   1014
     110     915       0       0       0                        01010000D   1015
     110       0       0       1       0                               0D   1016
     120     916       0       0       0                        01010000D   1017
     120       0       0       1       0                               0D   1018
     126     917       0       0       0                        01010500D   1019
     126       0       0       2       0                               0D   1020
     124     919       0       0       0                        00000000D   1021
     124       0       0       4       0                               0D   1022
     100     923       0       0       0            1021        01010000D   1023
     100       0       0       1       0                               0D   1024
     126     924       0       0       0                        01010500D   1025
     126       0       0       2       0                               0D   1026
     110     926       0       0       0                        01010000D   1027
     110       0       0       1       0                               0D   1028
     126     927       0       0       0                        01010500D   1029
     126       0       0       2       0                               0D   1030
     124     929       0       0       0                        00000000D   1031
     124       0       0       4       0                               0D   1032
     100     933       0       0       0            1031        01010000D   1033
     100       0       0       1       0                               0D   1034
     126     934       0       0       0                        01010500D   1035
     126       0       0       2       0                               0D   1036
     110     936       0       0       0                        01010000D   1037
     110       0       0       1       0                               0D   1038
     102     937       0       0       0                        01010500D   1039
     102       0       0       1       0                               0D   1040
     102     938       0       0       0                        01010000D   1041
     102       0       0       1       0                               0D   1042
     142     939       0       0       0                        00010500D   1043
     142       0       0       1       0                               0D   1044
     144     940       0       0       0                        00000000D   1045
     144       0      -1       1       0                               0D   1046
     128     941       0       0       0                        01010000D   1047
     128       0       0       3       0                               0D   1048
     126     944       0       0       0                        01010500D   1049
     126       0       0      44       0                               0D   1050
     124     988       0       0       0                        00000000D   1051
     124       0       0       3       0                               0D   1052
     100     991       0       0       0            1051        01010000D   1053
     100       0       0       1       0                               0D   1054
     126     992       0       0       0                        01010500D   1055
     126       0       0      44       0                               0D   1056
     124    1036       0       0       0                        00000000D   1057
     124       0       0       3       0                               0D   1058
     100    1039       0       0       0            1057        01010000D   1059
     100       0       0       1       0                               0D   1060
     102    1040       0       0       0                        01010500D   1061
     102       0       0       1       0                               0D   1062
     102    1041       0       0       0                        01010000D   1063
     102       0       0       1       0                               0D   1064
     142    1042       0       0       0                        00010500D   1065
     142       0       0       1       0                               0D   1066
     126    1043       0       0       0                        01010500D   1067
     126       0       0      11       0                               0D   1068
     124    1054       0       0       0                        00000000D   1069
     124       0       0       3       0                               0D   1070
     100    1057       0       0       0            1069        01010000D   1071
     100       0       0       1       0                               0D   1072
     126    1058       0       0       0                        01010500D   1073
     126       0       0      11       0                               0D   1074
     124    1069       0       0       0                        00000000D   1075
     124       0       0       3       0                               0D   1076
     100    1072       0       0       0            1075        01010000D   1077
     100       0       0       1       0                               0D   1078
     102    1073       0       0       0                        01010500D   1079
     102       0       0       1       0                               0D   1080
     102    1074       0       0       0                        01010000D   1081
     102       0       0       1       0                               0D   1082
     142    1075       0       0       0                        00010500D   1083
     142       0       0       1       0                               0D   1084
     126    1076       0       0       0                        01010500D   1085
     126       0       0      11       0                               0D   1086
     124    1087       0       0       0                        00000000D   1087
     124       0       0       4       0                               0D   1088
     100    1091       0       0       0            1087        01010000D   1089
     100       0       0       1       0                               0D   1090
     126    1092       0       0       0                        01010500D   1091
     126       0       0      11       0                               0D   1092
     124    1103       0       0       0                        00000000D   1093
     124       0       0       3       0                               0D   1094
     100    1106       0       0       0            1093        01010000D   1095
     100       0       0       1       0                               0D   1096
     102    1107       0       0       0                        01010500D   1097
     102       0       0       1       0                               0D   1098
     102    1108       0       0       0                        01010000D   1099
     102       0       0       1       0                               0D   1100
     142    1109       0       0       0                        00010500D   1101
     142       0       0       1       0                               0D   1102
     144    1110       0       0       0                        00000000D   1103
     144       0      -1       1       0                               0D   1104
     110    1111       0       0       0                        01010000D   1105
     110       0       0       1       0                               0D   1106
     110    1112       0       0       0                        01010000D   1107
     110       0       0       1       0                               0D   1108
     120    1113       0       0       0                        01010000D   1109
     120       0       0       1       0                               0D   1110
     126    1114       0       0       0                        01010500D   1111
     126       0       0       2       0                               0D   1112
     110    1116       0       0       0                        01010000D   1113
     110       0       0       1       0                               0D   1114
     126    1117       0       0       0                        01010500D   1115
     126       0       0       2       0                               0D   1116
     124    1119       0       0       0                        00000000D   1117
     124       0       0       4       0                               0D   1118
     100    1123       0       0       0            1117        01010000D   1119
     100       0       0       1       0                               0D   1120
     126    1124       0       0       0                        01010500D   1121
     126       0       0       2       0                               0D   1122
     110    1126       0       0       0                        01010000D   1123
     110       0       0       1       0                               0D   1124
     126    1127       0       0       0                        01010500D   1125
     126       0       0       2       0                               0D   1126
     124    1129       0       0       0                        00000000D   1127
     124       0       0       4       0                               0D   1128
     100    1133       0       0       0            1127        01010000D   1129
     100       0       0       1       0                               0D   1130
     102    1134       0       0       0                        01010500D   1131
     102       0       0       1       0                               0D   1132
     102    1135       0       0       0                        01010000D   1133
     102       0       0       1       0                               0D   1134
     142    1136       0       0       0                        00010500D   1135
     142       0       0       1       0                               0D   1136
     144    1137       0       0       0                        00000000D   1137
     144       0      -1       1       0                               0D   1138
     110    1138       0       0       0                        01010000D   1139
     110       0       0       1       0                               0D   1140
     110    1139       0       0       0                        01010000D   1141
     110       0       0       1       0                               0D   1142
     120    1140       0       0       0                        01010000D   1143
     120       0       0       1       0                               0D   1144
     126    1141       0       0       0                        01010500D   1145
     126       0       0       2       0                               0D   1146
     124    1143       0       0       0                        00000000D   1147
     124       0       0       4       0                               0D   1148
     100    1147       0       0       0            1147        01010000D   1149
     100       0       0       1       0                               0D   1150
     126    1148       0       0       0                        01010500D   1151
     126       0       0       2       0                               0D   1152
     110    1150       0       0       0                        01010000D   1153
     110       0       0       1       0                               0D   1154
     126    1151       0       0       0                        01010500D   1155
     126       0       0       2       0                               0D   1156
     124    1153       0       0       0                        00000000D   1157
     124       0       0       4       0                               0D   1158
     100    1157       0       0       0            1157        01010000D   1159
     100       0       0       1       0                               0D   1160
     126    1158       0       0       0                        01010500D   1161
     126       0       0       2       0                               0D   1162
     110    1160       0       0       0                        01010000D   1163
     110       0       0       1       0                               0D   1164
     102    1161       0       0       0                        01010500D   1165
     102       0       0       1       0                               0D   1166
     102    1162       0       0       0                        01010000D   1167
     102       0       0       1       0                               0D   1168
     142    1163       0       0       0                        00010500D   1169
     142       0       0       1       0                               0D   1170
     144    1164       0       0       0                        00000000D   1171
     144       0      -1       1       0                               0D   1172
     110    1165       0       0       0                        01010000D   1173
     110       0       0       1       0                               0D   1174
     110    1166       0       0       0                        01010000D   1175
     110       0       0       1       0                               0D   1176
     120    1167       0       0       0                        01010000D   1177
     120       0       0       1       0                               0D   1178
     126    1168       0       0       0                        01010500D   1179
     126       0       0       2       0                               0D   1180
     124    1170       0       0       0                        00000000D   1181
     124       0       0       4       0                               0D   1182
     100    1174       0       0       0            1181        01010000D   1183
     100       0       0       1       0                               0D   1184
     126    1175       0       0       0                        01010500D   1185
     126       0       0       2       0                               0D   1186
     110    1177       0       0       0                        01010000D   1187
     110       0       0       1       0                               0D   1188
     126    1178       0       0       0                        01010500D   1189
     126       0       0       2       0                               0D   1190
     124    1180       0       0       0                        00000000D   1191
     124       0       0       3       0                               0D   1192
     100    1183       0       0       0            1191        01010000D   1193
     100       0       0       1       0                               0D   1194
     126    1184       0       0       0                        01010500D   1195
     126       0       0       2       0                               0D   1196
     110    1186       0       0       0                        01010000D   1197
     110       0       0       1       0                               0D   1198
     102    1187       0       0       0                        01010500D   1199
     102       0       0       1       0                               0D   1200
     102    1188       0       0       0                        01010000D   1201
     102       0       0       1       0                               0D   1202
     142    1189       0       0       0                        00010500D   1203
     142       0       0       1       0                               0D   1204
     144    1190       0       0       0                        00000000D   1205
     144       0      -1       1       0                               0D   1206
     110    1191       0       0       0                        01010000D   1207
     110       0       0       1       0                               0D   1208
     110    1192       0       0       0                        01010000D   1209
     110       0       0       1       0                               0D   1210
     120    1193       0       0       0                        01010000D   1211
     120       0       0       1       0                               0D   1212
     126    1194       0       0       0                        01010500D   1213
     126       0       0       2       0                               0D   1214
     110    1196       0       0       0                        01010000D   1215
     110       0       0       1       0                               0D   1216
     126    1197       0       0       0                        01010500D   1217
     126       0       0       2       0                               0D   1218
     124    1199       0       0       0                        00000000D   1219
     124       0       0       4       0                               0D   1220
     100    1203       0       0       0            1219        01010000D   1221
     100       0       0       1       0                               0D   1222
     126    1204       0       0       0                        01010500D   1223
     126       0       0       2       0                               0D   1224
     110    1206       0       0       0                        01010000D   1225
     110       0       0       1       0                               0D   1226
     126    1207       0       0       0                        01010500D   1227
     126       0       0       2       0                               0D   1228
     124    1209       0       0       0                        00000000D   1229
     124       0       0       4       0                               0D   1230
     100    1213       0       0       0            1229        01010000D   1231
     100       0       0       1       0                               0D   1232
     102    1214       0       0       0                        01010500D   1233
     102       0       0       1       0                               0D   1234
     102    1215       0       0       0                        01010000D   1235
     102       0       0       1       0                               0D   1236
     142    1216       0       0       0                        00010500D   1237
     142       0       0       1       0                               0D   1238
     144    1217       0       0       0                        00000000D   1239
     144       0      -1       1       0                               0D   1240
     110    1218       0       0       0                        01010000D   1241
     110       0       0       1       0                               0D   1242
     110    1219       0       0       0                        01010000D   1243
     110       0       0       1       0                               0D   1244
     120    1220       0       0       0                        01010000D   1245
     120       0       0       1       0                               0D   1246
     126    1221       0       0       0                        01010500D   1247
     126       0       0       2       0                               0D   1248
     110    1223       0       0       0                        01010000D   1249
     110       0       0       1       0                               0D   1250
     126    1224       0       0       0                        01010500D   1251
     126       0       0       2       0                               0D   1252
     124    1226       0       0       0                        00000000D   1253
     124       0       0       4       0                               0D   1254
     100    1230       0       0       0            1253        01010000D   1255
     100       0       0       1       0                               0D   1256
     126    1231       0       0       0                        01010500D   1257
     126       0       0       2       0                               0D   1258
     110    1233       0       0       0                        01010000D   1259
     110       0       0       1       0                               0D   1260
     126    1234       0       0       0                        01010500D   1261
     126       0       0       2       0                               0D   1262
     124    1236       0       0       0                        00000000D   1263
     124       0       0       4       0                               0D   1264
     100    1240       0       0       0            1263        01010000D   1265
     100       0       0       1       0                               0D   1266
     102    1241       0       0       0                        01010500D   1267
     102       0       0       1       0                               0D   1268
     102    1242       0       0       0                        01010000D   1269
     102       0       0       1       0                               0D   1270
     142    1243       0       0       0                        00010500D   1271
     142       0       0       1       0                               0D   1272
     144    1244       0       0       0                        00000000D   1273
     144       0      -1       1       0                               0D   1274
     110    1245       0       0       0                        01010000D   1275
     110       0       0       1       0                               0D   1276
     110    1246       0       0       0                        01010000D   1277
     110       0       0       1       0                               0D   1278
     120    1247       0       0       0                        01010000D   1279
     120       0       0       1       0                               0D   1280
     126    1248       0       0       0                        01010500D   1281
     126       0       0       2       0                               0D   1282
     110    1250       0       0       0                        01010000D   1283
     110       0       0       1       0                               0D   1284
     126    1251       0       0       0                        01010500D   1285
     126       0       0       2       0                               0D   1286
     124    1253       0       0       0                        00000000D   1287
     124       0       0       4       0                               0D   1288
     100    1257       0       0       0            1287        01010000D   1289
     100       0       0       1       0                               0D   1290
     126    1258       0       0       0                        01010500D   1291
     126       0       0       2       0                               0D   1292
     110    1260       0       0       0                        01010000D   1293
     110       0       0       1       0                               0D   1294
     126    1261       0       0       0                        01010500D   1295
     126       0       0       2       0                               0D   1296
     124    1263       0       0       0                        00000000D   1297
     124       0       0       4       0                               0D   1298
     100    1267       0       0       0            1297        01010000D   1299
     100       0       0       1       0                               0D   1300
     102    1268       0       0       0                        01010500D   1301
     102       0       0       1       0                               0D   1302
     102    1269       0       0       0                        01010000D   1303
     102       0       0       1       0                               0D   1304
     142    1270       0       0       0                        00010500D   1305
     142       0       0       1       0                               0D   1306
     144    1271       0       0       0                        00000000D   1307
     144       0      -1       1       0                               0D   1308
     110    1272       0       0       0                        01010000D   1309
     110       0       0       1       0                               0D   1310
     110    1273       0       0       0                        01010000D   1311
     110       0       0       1       0                               0D   1312
     120    1274       0       0       0                        01010000D   1313
     120       0       0       1       0                               0D   1314
     126    1275       0       0       0                        01010500D   1315
     126       0       0       2       0                               0D   1316
     110    1277       0       0       0                        01010000D   1317
     110       0       0       1       0                               0D   1318
     126    1278       0       0       0                        01010500D   1319
     126       0       0       2       0                               0D   1320
     124    1280       0       0       0                        00000000D   1321
     124       0       0       4       0                               0D   1322
     100    1284       0       0       0            1321        01010000D   1323
     100       0       0       1       0                               0D   1324
     126    1285       0       0       0                        01010500D   1325
     126       0       0       2       0                               0D   1326
     110    1287       0       0       0                        01010000D   1327
     110       0       0       1       0                               0D   1328
     126    1288       0       0       0                        01010500D   1329
     126       0       0       2       0                               0D   1330
     124    1290       0       0       0                        00000000D   1331
     124       0       0       4       0                               0D   1332
     100    1294       0       0       0            1331        01010000D   1333
     100       0       0       1       0                               0D   1334
     102    1295       0       0       0                        01010500D   1335
     102       0       0       1       0                               0D   1336
     102    1296       0       0       0                        01010000D   1337
     102       0       0       1       0                               0D   1338
     142    1297       0       0       0                        00010500D   1339
     142       0       0       1       0                               0D   1340
     144    1298       0       0       0                        00000000D   1341
     144       0      -1       1       0                               0D   1342
     110    1299       0       0       0                        01010000D   1343
     110       0       0       1       0                               0D   1344
     110    1300       0       0       0                        01010000D   1345
     110       0       0       1       0                               0D   1346
     120    1301       0       0       0                        01010000D   1347
     120       0       0       1       0                               0D   1348
     126    1302       0       0       0                        01010500D   1349
     126       0       0       2       0                               0D   1350
     110    1304       0       0       0                        01010000D   1351
     110       0       0       1       0                               0D   1352
     126    1305       0       0       0                        01010500D   1353
     126       0       0       2       0                               0D   1354
     124    1307       0       0       0                        00000000D   1355
     124       0       0       4       0                               0D   1356
     100    1311       0       0       0            1355        01010000D   1357
     100       0       0       1       0                               0D   1358
     126    1312       0       0       0                        01010500D   1359
     126       0       0       2       0                               0D   1360
     110    1314       0       0       0                        01010000D   1361
     110       0       0       1       0                               0D   1362
     126    1315       0       0       0                        01010500D   1363
     126       0       0       2       0                               0D   1364
     124    1317       0       0       0                        00000000D   1365
     124       0       0       4       0                               0D   1366
     100    1321       0       0       0            1365        01010000D   1367
     100       0       0       1       0                               0D   1368
     102    1322       0       0       0                        01010500D   1369
     102       0       0       1       0                               0D   1370
     102    1323       0       0       0                        01010000D   1371
     102       0       0       1       0                               0D   1372
     142    1324       0       0       0                        00010500D   1373
     142       0       0       1       0                               0D   1374
     144    1325       0       0       0                        00000000D   1375
     144       0      -1       1       0                               0D   1376
     110    1326       0       0       0                        01010000D   1377
     110       0       0       1       0                               0D   1378
     110    1327       0       0       0                        01010000D   1379
     110       0       0       1       0                               0D   1380
     120    1328       0       0       0                        01010000D   1381
     120       0       0       1       0                               0D   1382
     126    1329       0       0       0                        01010500D   1383
     126       0       0       2       0                               0D   1384
     110    1331       0       0       0                        01010000D   1385
     110       0       0       1       0                               0D   1386
     126    1332       0       0       0                        01010500D   1387
     126       0       0       2       0                               0D   1388
     124    1334       0       0       0                        00000000D   1389
     124       0       0       4       0                               0D   1390
     100    1338       0       0       0            1389        01010000D   1391
     100       0       0       1       0                               0D   1392
     126    1339       0       0       0                        01010500D   1393
     126       0       0       2       0                               0D   1394
     110    1341       0       0       0                        01010000D   1395
     110       0       0       1       0                               0D   1396
     126    1342       0       0       0                        01010500D   1397
     126       0       0       2       0                               0D   1398
     124    1344       0       0       0                        00000000D   1399
     124       0       0       4       0                               0D   1400
     100    1348       0       0       0            1399        01010000D   1401
     100       0       0       1       0                               0D   1402
     102    1349       0       0       0                        01010500D   1403
     102       0       0       1       0                               0D   1404
     102    1350       0       0       0                        01010000D   1405
     102       0       0       1       0                               0D   1406
     142    1351       0       0       0                        00010500D   1407
     142       0       0       1       0                               0D   1408
     144    1352       0       0       0                        00000000D   1409
     144       0      -1       1       0                               0D   1410
     110    1353       0       0       0                        01010000D   1411
     110       0       0       1       0                               0D   1412
     110    1354       0       0       0                        01010000D   1413
     110       0       0       1       0                               0D   1414
     120    1355       0       0       0                        01010000D   1415
     120       0       0       1       0                               0D   1416
     126    1356       0       0       0                        01010500D   1417
     126       0       0       2       0                               0D   1418
     110    1358       0       0       0                        01010000D   1419
     110       0       0       1       0                               0D   1420
     126    1359       0       0       0                        01010500D   1421
     126       0       0       2       0                               0D   1422
     124    1361       0       0       0                        00000000D   1423
     124       0       0       4       0                               0D   1424
     100    1365       0       0       0            1423        01010000D   1425
     100       0       0       1       0                               0D   1426
     126    1366       0       0       0                        01010500D   1427
     126       0       0       2       0                               0D   1428
     110    1368       0       0       0                        01010000D   1429
     110       0       0       1       0                               0D   1430
     126    1369       0       0       0                        01010500D   1431
     126       0       0       2       0                               0D   1432
     124    1371       0       0       0                        00000000D   1433
     124       0       0       4       0                               0D   1434
     100    1375       0       0       0            1433        01010000D   1435
     100       0       0       1       0                               0D   1436
     102    1376       0       0       0                        01010500D   1437
     102       0       0       1       0                               0D   1438
     102    1377       0       0       0                        01010000D   1439
     102       0       0       1       0                               0D   1440
     142    1378       0       0       0                        00010500D   1441
     142       0       0       1       0                               0D   1442
     144    1379       0       0       0                        00000000D   1443
     144       0      -1       1       0                               0D   1444
     110    1380       0       0       0                        01010000D   1445
     110       0       0       1       0                               0D   1446
     110    1381       0       0       0                        01010000D   1447
     110       0       0       1       0                               0D   1448
     120    1382       0       0       0                        01010000D   1449
     120       0       0       1       0                               0D   1450
     126    1383       0       0       0                        01010500D   1451
     126       0       0       2       0                               0D   1452
     110    1385       0       0       0                        01010000D   1453
     110       0       0       1       0                               0D   1454
     126    1386       0       0       0                        01010500D   1455
     126       0       0       2       0                               0D   1456
     124    1388       0       0       0                        00000000D   1457
     124       0       0       4       0                               0D   1458
     100    1392       0       0       0            1457        01010000D   1459
     100       0       0       1       0                               0D   1460
     126    1393       0       0       0                        01010500D   1461
     126       0       0       2       0                               0D   1462
     110    1395       0       0       0                        01010000D   1463
     110       0       0       1       0                               0D   1464
     126    1396       0       0       0                        01010500D   1465
     126       0       0       2       0                               0D   1466
     124    1398       0       0       0                        00000000D   1467
     124       0       0       4       0                               0D   1468
     100    1402       0       0       0            1467        01010000D   1469
     100       0       0       1       0                               0D   1470
     102    1403       0       0       0                        01010500D   1471
     102       0       0       1       0                               0D   1472
     102    1404       0       0       0                        01010000D   1473
     102       0       0       1       0                               0D   1474
     142    1405       0       0       0                        00010500D   1475
     142       0       0       1       0                               0D   1476
     144    1406       0       0       0                        00000000D   1477
     144       0      -1       1       0                               0D   1478
     110    1407       0       0       0                        01010000D   1479
     110       0       0       1       0                               0D   1480
     110    1408       0       0       0                        01010000D   1481
     110       0       0       1       0                               0D   1482
     120    1409       0       0       0                        01010000D   1483
     120       0       0       1       0                               0D   1484
     126    1410       0       0       0                        01010500D   1485
     126       0       0       2       0                               0D   1486
     110    1412       0       0       0                        01010000D   1487
     110       0       0       1       0                               0D   1488
     126    1413       0       0       0                        01010500D   1489
     126       0       0       2       0                               0D   1490
     124    1415       0       0       0                        00000000D   1491
     124       0       0       4       0                               0D   1492
     100    1419       0       0       0            1491        01010000D   1493
     100       0       0       1       0                               0D   1494
     126    1420       0       0       0                        01010500D   1495
     126       0       0       2       0                               0D   1496
     110    1422       0       0       0                        01010000D   1497
     110       0       0       1       0                               0D   1498
     126    1423       0       0       0                        01010500D   1499
     126       0       0       2       0                               0D   1500
     124    1425       0       0       0                        00000000D   1501
     124       0       0       4       0                               0D   1502
     100    1429       0       0       0            1501        01010000D   1503
     100       0       0       1       0                               0D   1504
     102    1430       0       0       0                        01010500D   1505
     102       0       0       1       0                               0D   1506
     102    1431       0       0       0                        01010000D   1507
     102       0       0       1       0                               0D   1508
     142    1432       0       0       0                        00010500D   1509
     142       0       0       1       0                               0D   1510
     144    1433       0       0       0                        00000000D   1511
     144       0      -1       1       0                               0D   1512
     110    1434       0       0       0                        01010000D   1513
     110       0       0       1       0                               0D   1514
     110    1435       0       0       0                        01010000D   1515
     110       0       0       1       0                               0D   1516
     120    1436       0       0       0                        01010000D   1517
     120       0       0       1       0                               0D   1518
     126    1437       0       0       0                        01010500D   1519
     126       0       0       2       0                               0D   1520
     110    1439       0       0       0                        01010000D   1521
     110       0       0       1       0                               0D   1522
     126    1440       0       0       0                        01010500D   1523
     126       0       0       2       0                               0D   1524
     124    1442       0       0       0                        00000000D   1525
     124       0       0       4       0                               0D   1526
     100    1446       0       0       0            1525        01010000D   1527
     100       0       0       1       0                               0D   1528
     126    1447       0       0       0                        01010500D   1529
     126       0       0       2       0                               0D   1530
     110    1449       0       0       0                        01010000D   1531
     110       0       0       1       0                               0D   1532
     126    1450       0       0       0                        01010500D   1533
     126       0       0       2       0                               0D   1534
     124    1452       0       0       0                        00000000D   1535
     124       0       0       4       0                               0D   1536
     100    1456       0       0       0            1535        01010000D   1537
     100       0       0       1       0                               0D   1538
     102    1457       0       0       0                        01010500D   1539
     102       0       0       1       0                               0D   1540
     102    1458       0       0       0                        01010000D   1541
     102       0       0       1       0                               0D   1542
     142    1459       0       0       0                        00010500D   1543
     142       0       0       1       0                               0D   1544
     144    1460       0       0       0                        00000000D   1545
     144       0      -1       1       0                               0D   1546
     110    1461       0       0       0                        01010000D   1547
     110       0       0       1       0                               0D   1548
     110    1462       0       0       0                        01010000D   1549
     110       0       0       1       0                               0D   1550
     120    1463       0       0       0                        01010000D   1551
     120       0       0       1       0                               0D   1552
     126    1464       0       0       0                        01010500D   1553
     126       0       0       2       0                               0D   1554
     110    1466       0       0       0                        01010000D   1555
     110       0       0       1       0                               0D   1556
     126    1467       0       0       0                        01010500D   1557
     126       0       0       2       0                               0D   1558
     124    1469       0       0       0                        00000000D   1559
     124       0       0       4       0                               0D   1560
     100    1473       0       0       0            1559        01010000D   1561
     100       0       0       1       0                               0D   1562
     126    1474       0       0       0                        01010500D   1563
     126       0       0       2       0                               0D   1564
     110    1476       0       0       0                        01010000D   1565
     110       0       0       1       0                               0D   1566
     126    1477       0       0       0                        01010500D   1567
     126       0       0       2       0                               0D   1568
     124    1479       0       0       0                        00000000D   1569
     124       0       0       4       0                               0D   1570
     100    1483       0       0       0            1569        01010000D   1571
     100       0       0       1       0                               0D   1572
     102    1484       0       0       0                        01010500D   1573
     102       0       0       1       0                               0D   1574
     102    1485       0       0       0                        01010000D   1575
     102       0       0       1       0                               0D   1576
     142    1486       0       0       0                        00010500D   1577
     142       0       0       1       0                               0D   1578
     144    1487       0       0       0                        00000000D   1579
     144       0      -1       1       0                               0D   1580
     110    1488       0       0       0                        01010000D   1581
     110       0       0       1       0                               0D   1582
     110    1489       0       0       0                        01010000D   1583
     110       0       0       1       0                               0D   1584
     120    1490       0       0       0                        01010000D   1585
     120       0       0       1       0                               0D   1586
     126    1491       0       0       0                        01010500D   1587
     126       0       0       2       0                               0D   1588
     110    1493       0       0       0                        01010000D   1589
     110       0       0       1       0                               0D   1590
     126    1494       0       0       0                        01010500D   1591
     126       0       0       2       0                               0D   1592
     124    1496       0       0       0                        00000000D   1593
     124       0       0       4       0                               0D   1594
     100    1500       0       0       0            1593        01010000D   1595
     100       0       0       1       0                               0D   1596
     126    1501       0       0       0                        01010500D   1597
     126       0       0       2       0                               0D   1598
     110    1503       0       0       0                        01010000D   1599
     110       0       0       1       0                               0D   1600
     126    1504       0       0       0                        01010500D   1601
     126       0       0       2       0                               0D   1602
     124    1506       0       0       0                        00000000D   1603
     124       0       0       4       0                               0D   1604
     100    1510       0       0       0            1603        01010000D   1605
     100       0       0       1       0                               0D   1606
     102    1511       0       0       0                        01010500D   1607
     102       0       0       1       0                               0D   1608
     102    1512       0       0       0                        01010000D   1609
     102       0       0       1       0                               0D   1610
     142    1513       0       0       0                        00010500D   1611
     142       0       0       1       0                               0D   1612
     144    1514       0       0       0                        00000000D   1613
     144       0      -1       1       0                               0D   1614
     110    1515       0       0       0                        01010000D   1615
     110       0       0       1       0                               0D   1616
     110    1516       0       0       0                        01010000D   1617
     110       0       0       1       0                               0D   1618
     120    1517       0       0       0                        01010000D   1619
     120       0       0       1       0                               0D   1620
     126    1518       0       0       0                        01010500D   1621
     126       0       0       2       0                               0D   1622
     124    1520       0       0       0                        00000000D   1623
     124       0       0       4       0                               0D   1624
     100    1524       0       0       0            1623        01010000D   1625
     100       0       0       1       0                               0D   1626
     126    1525       0       0       0                        01010500D   1627
     126       0       0       2       0                               0D   1628
     110    1527       0       0       0                        01010000D   1629
     110       0       0       1       0                               0D   1630
     126    1528       0       0       0                        01010500D   1631
     126       0       0       2       0                               0D   1632
     124    1530       0       0       0                        00000000D   1633
     124       0       0       4       0                               0D   1634
     100    1534       0       0       0            1633        01010000D   1635
     100       0       0       1       0                               0D   1636
     126    1535       0       0       0                        01010500D   1637
     126       0       0       2       0                               0D   1638
     110    1537       0       0       0                        01010000D   1639
     110       0       0       1       0                               0D   1640
     102    1538       0       0       0                        01010500D   1641
     102       0       0       1       0                               0D   1642
     102    1539       0       0       0                        01010000D   1643
     102       0       0       1       0                               0D   1644
     142    1540       0       0       0                        00010500D   1645
     142       0       0       1       0                               0D   1646
     144    1541       0       0       0                        00000000D   1647
     144       0      -1       1       0                               0D   1648
     110    1542       0       0       0                        01010000D   1649
     110       0       0       1       0                               0D   1650
     110    1543       0       0       0                        01010000D   1651
     110       0       0       1       0                               0D   1652
     120    1544       0       0       0                        01010000D   1653
     120       0       0       1       0                               0D   1654
     126    1545       0       0       0                        01010500D   1655
     126       0       0       2       0                               0D   1656
     110    1547       0       0       0                        01010000D   1657
     110       0       0       1       0                               0D   1658
     126    1548       0       0       0                        01010500D   1659
     126       0       0       2       0                               0D   1660
     124    1550       0       0       0                        00000000D   1661
     124       0       0       4       0                               0D   1662
     100    1554       0       0       0            1661        01010000D   1663
     100       0       0       1       0                               0D   1664
     126    1555       0       0       0                        01010500D   1665
     126       0       0       2       0                               0D   1666
     110    1557       0       0       0                        01010000D   1667
     110       0       0       1       0                               0D   1668
     126    1558       0       0       0                        01010500D   1669
     126       0       0       2       0                               0D   1670
     124    1560       0       0       0                        00000000D   1671
     124       0       0       4       0                               0D   1672
     100    1564       0       0       0            1671        01010000D   1673
     100       0       0       1       0                               0D   1674
     102    1565       0       0       0                        01010500D   1675
     102       0       0       1       0                               0D   1676
     102    1566       0       0       0                        01010000D   1677
     102       0       0       1       0                               0D   1678
     142    1567       0       0       0                        00010500D   1679
     142       0       0       1       0                               0D   1680
     144    1568       0       0       0                        00000000D   1681
     144       0      -1       1       0                               0D   1682
     110    1569       0       0       0                        01010000D   1683
     110       0       0       1       0                               0D   1684
     110    1570       0       0       0                        01010000D   1685
     110       0       0       1       0                               0D   1686
     120    1571       0       0       0                        01010000D   1687
     120       0       0       1       0                               0D   1688
     126    1572       0       0       0                        01010500D   1689
     126       0       0       2       0                               0D   1690
     124    1574       0       0       0                        00000000D   1691
     124       0       0       4       0                               0D   1692
     100    1578       0       0       0            1691        01010000D   1693
     100       0       0       2       0                               0D   1694
     126    1580       0       0       0                        01010500D   1695
     126       0       0      19       0                               0D   1696
     126    1599       0       0       0                        01010000D   1697
     126       0       0      32       0                               0D   1698
     126    1631       0       0       0                        01010500D   1699
     126       0       0       2       0                               0D   1700
     124    1633       0       0       0                        00000000D   1701
     124       0       0       4       0                               0D   1702
     100    1637       0       0       0            1701        01010000D   1703
     100       0       0       2       0                               0D   1704
     126    1639       0       0       0                        01010500D   1705
     126       0       0       2       0                               0D   1706
     110    1641       0       0       0                        01010000D   1707
     110       0       0       1       0                               0D   1708
     126    1642       0       0       0                        01010500D   1709
     126       0       0       2       0                               0D   1710
     124    1644       0       0       0                        00000000D   1711
     124       0       0       4       0                               0D   1712
     100    1648       0       0       0            1711        01010000D   1713
     100       0       0       1       0                               0D   1714
     126    1649       0       0       0                        01010500D   1715
     126       0       0       2       0                               0D   1716
     110    1651       0       0       0                        01010000D   1717
     110       0       0       1       0                               0D   1718
     102    1652       0       0       0                        01010500D   1719
     102       0       0       1       0                               0D   1720
     102    1653       0       0       0                        01010000D   1721
     102       0       0       1       0                               0D   1722
     142    1654       0       0       0                        00010500D   1723
     142       0       0       1       0                               0D   1724
     144    1655       0       0       0                        00000000D   1725
     144       0      -1       1       0                               0D   1726
     110    1656       0       0       0                        01010000D   1727
     110       0       0       1       0                               0D   1728
     110    1657       0       0       0                        01010000D   1729
     110       0       0       1       0                               0D   1730
     120    1658       0       0       0                        01010000D   1731
     120       0       0       1       0                               0D   1732
     126    1659       0       0       0                        01010500D   1733
     126       0       0       2       0                               0D   1734
     124    1661       0       0       0                        00000000D   1735
     124       0       0       4       0                               0D   1736
     100    1665       0       0       0            1735        01010000D   1737
     100       0       0       1       0                               0D   1738
     126    1666       0       0       0                        01010500D   1739
     126       0       0       2       0                               0D   1740
     110    1668       0       0       0                        01010000D   1741
     110       0       0       1       0                               0D   1742
     126    1669       0       0       0                        01010500D   1743
     126       0       0       2       0                               0D   1744
     124    1671       0       0       0                        00000000D   1745
     124       0       0       4       0                               0D   1746
     100    1675       0       0       0            1745        01010000D   1747
     100       0       0       1       0                               0D   1748
     126    1676       0       0       0                        01010500D   1749
     126       0       0       2       0                               0D   1750
     110    1678       0       0       0                        01010000D   1751
     110       0       0       1       0                               0D   1752
     102    1679       0       0       0                        01010500D   1753
     102       0       0       1       0                               0D   1754
     102    1680       0       0       0                        01010000D   1755
     102       0       0       1       0                               0D   1756
     142    1681       0       0       0                        00010500D   1757
     142       0       0       1       0                               0D   1758
     144    1682       0       0       0                        00000000D   1759
     144       0      -1       1       0                               0D   1760
     110    1683       0       0       0                        01010000D   1761
     110       0       0       1       0                               0D   1762
     110    1684       0       0       0                        01010000D   1763
     110       0       0       1       0                               0D   1764
     120    1685       0       0       0                        01010000D   1765
     120       0       0       1       0                               0D   1766
     126    1686       0       0       0                        01010500D   1767
     126       0       0       2       0                               0D   1768
     124    1688       0       0       0                        00000000D   1769
     124       0       0       4       0                               0D   1770
     100    1692       0       0       0            1769        01010000D   1771
     100       0       0       1       0                               0D   1772
     126    1693       0       0       0                        01010500D   1773
     126       0       0       2       0                               0D   1774
     110    1695       0       0       0                        01010000D   1775
     110       0       0       1       0                               0D   1776
     126    1696       0       0       0                        01010500D   1777
     126       0       0       2       0                               0D   1778
     124    1698       0       0       0                        00000000D   1779
     124       0       0       4       0                               0D   1780
     100    1702       0       0       0            1779        01010000D   1781
     100       0       0       1       0                               0D   1782
     126    1703       0       0       0                        01010500D   1783
     126       0       0       2       0                               0D   1784
     110    1705       0       0       0                        01010000D   1785
     110       0       0       1       0                               0D   1786
     102    1706       0       0       0                        01010500D   1787
     102       0       0       1       0                               0D   1788
     102    1707       0       0       0                        01010000D   1789
     102       0       0       1       0                               0D   1790
     142    1708       0       0       0                        00010500D   1791
     142       0       0       1       0                               0D   1792
     144    1709       0       0       0                        00000000D   1793
     144       0      -1       1       0                               0D   1794
     110    1710       0       0       0                        01010000D   1795
     110       0       0       1       0                               0D   1796
     110    1711       0       0       0                        01010000D   1797
     110       0       0       1       0                               0D   1798
     120    1712       0       0       0                        01010000D   1799
     120       0       0       1       0                               0D   1800
     126    1713       0       0       0                        01010500D   1801
     126       0       0       2       0                               0D   1802
     124    1715       0       0       0                        00000000D   1803
     124       0       0       4       0                               0D   1804
     100    1719       0       0       0            1803        01010000D   1805
     100       0       0       1       0                               0D   1806
     126    1720       0       0       0                        01010500D   1807
     126       0       0       2       0                               0D   1808
     110    1722       0       0       0                        01010000D   1809
     110       0       0       1       0                               0D   1810
     126    1723       0       0       0                        01010500D   1811
     126       0       0       2       0                               0D   1812
     124    1725       0       0       0                        00000000D   1813
     124       0       0       4       0                               0D   1814
     100    1729       0       0       0            1813        01010000D   1815
     100       0       0       1       0                               0D   1816
     126    1730       0       0       0                        01010500D   1817
     126       0       0       2       0                               0D   1818
     110    1732       0       0       0                        01010000D   1819
     110       0       0       1       0                               0D   1820
     102    1733       0       0       0                        01010500D   1821
     102       0       0       1       0                               0D   1822
     102    1734       0       0       0                        01010000D   1823
     102       0       0       1       0                               0D   1824
     142    1735       0       0       0                        00010500D   1825
     142       0       0       1       0                               0D   1826
     144    1736       0       0       0                        00000000D   1827
     144       0      -1       1       0                               0D   1828
     110    1737       0       0       0                        01010000D   1829
     110       0       0       1       0                               0D   1830
     110    1738       0       0       0                        01010000D   1831
     110       0       0       1       0                               0D   1832
     120    1739       0       0       0                        01010000D   1833
     120       0       0       1       0                               0D   1834
     126    1740       0       0       0                        01010500D   1835
     126       0       0       2       0                               0D   1836
     124    1742       0       0       0                        00000000D   1837
     124       0       0       4       0                               0D   1838
     100    1746       0       0       0            1837        01010000D   1839
     100       0       0       1       0                               0D   1840
     126    1747       0       0       0                        01010500D   1841
     126       0       0       2       0                               0D   1842
     110    1749       0       0       0                        01010000D   1843
     110       0       0       1       0                               0D   1844
     126    1750       0       0       0                        01010500D   1845
     126       0       0       2       0                               0D   1846
     124    1752       0       0       0                        00000000D   1847
     124       0       0       4       0                               0D   1848
     100    1756       0       0       0            1847        01010000D   1849
     100       0       0       1       0                               0D   1850
     126    1757       0       0       0                        01010500D   1851
     126       0       0       2       0                               0D   1852
     110    1759       0       0       0                        01010000D   1853
     110       0       0       1       0                               0D   1854
     102    1760       0       0       0                        01010500D   1855
     102       0       0       1       0                               0D   1856
     102    1761       0       0       0                        01010000D   1857
     102       0       0       1       0                               0D   1858
     142    1762       0       0       0                        00010500D   1859
     142       0       0       1       0                               0D   1860
     144    1763       0       0       0                        00000000D   1861
     144       0      -1       1       0                               0D   1862
     110    1764       0       0       0                        01010000D   1863
     110       0       0       1       0                               0D   1864
     110    1765       0       0       0                        01010000D   1865
     110       0       0       1       0                               0D   1866
     120    1766       0       0       0                        01010000D   1867
     120       0       0       1       0                               0D   1868
     126    1767       0       0       0                        01010500D   1869
     126       0       0       2       0                               0D   1870
     124    1769       0       0       0                        00000000D   1871
     124       0       0       4       0                               0D   1872
     100    1773       0       0       0            1871        01010000D   1873
     100       0       0       1       0                               0D   1874
     126    1774       0       0       0                        01010500D   1875
     126       0       0       2       0                               0D   1876
     110    1776       0       0       0                        01010000D   1877
     110       0       0       1       0                               0D   1878
     126    1777       0       0       0                        01010500D   1879
     126       0       0       2       0                               0D   1880
     124    1779       0       0       0                        00000000D   1881
     124       0       0       4       0                               0D   1882
     100    1783       0       0       0            1881        01010000D   1883
     100       0       0       1       0                               0D   1884
     126    1784       0       0       0                        01010500D   1885
     126       0       0       2       0                               0D   1886
     110    1786       0       0       0                        01010000D   1887
     110       0       0       1       0                               0D   1888
     102    1787       0       0       0                        01010500D   1889
     102       0       0       1       0                               0D   1890
     102    1788       0       0       0                        01010000D   1891
     102       0       0       1       0                               0D   1892
     142    1789       0       0       0                        00010500D   1893
     142       0       0       1       0                               0D   1894
     144    1790       0       0       0                        00000000D   1895
     144       0      -1       1       0                               0D   1896
     110    1791       0       0       0                        01010000D   1897
     110       0       0       1       0                               0D   1898
     110    1792       0       0       0                        01010000D   1899
     110       0       0       1       0                               0D   1900
     120    1793       0       0       0                        01010000D   1901
     120       0       0       1       0                               0D   1902
     126    1794       0       0       0                        01010500D   1903
     126       0       0       2       0                               0D   1904
     124    1796       0       0       0                        00000000D   1905
     124       0       0       4       0                               0D   1906
     100    1800       0       0       0            1905        01010000D   1907
     100       0       0       1       0                               0D   1908
     126    1801       0       0       0                        01010500D   1909
     126       0       0       2       0                               0D   1910
     110    1803       0       0       0                        01010000D   1911
     110       0       0       1       0                               0D   1912
     126    1804       0       0       0                        01010500D   1913
     126       0       0       2       0                               0D   1914
     124    1806       0       0       0                        00000000D   1915
     124       0       0       4       0                               0D   1916
     100    1810       0       0       0            1915        01010000D   1917
     100       0       0       1       0                               0D   1918
     126    1811       0       0       0                        01010500D   1919
     126       0       0       2       0                               0D   1920
     110    1813       0       0       0                        01010000D   1921
     110       0       0       1       0                               0D   1922
     102    1814       0       0       0                        01010500D   1923
     102       0       0       1       0                               0D   1924
     102    1815       0       0       0                        01010000D   1925
     102       0       0       1       0                               0D   1926
     142    1816       0       0       0                        00010500D   1927
     142       0       0       1       0                               0D   1928
     144    1817       0       0       0                        00000000D   1929
     144       0      -1       1       0                               0D   1930
     110    1818       0       0       0                        01010000D   1931
     110       0       0       1       0                               0D   1932
     110    1819       0       0       0                        01010000D   1933
     110       0       0       1       0                               0D   1934
     120    1820       0       0       0                        01010000D   1935
     120       0       0       1       0                               0D   1936
     126    1821       0       0       0                        01010500D   1937
     126       0       0       2       0                               0D   1938
     124    1823       0       0       0                        00000000D   1939
     124       0       0       4       0                               0D   1940
     100    1827       0       0       0            1939        01010000D   1941
     100       0       0       1       0                               0D   1942
     126    1828       0       0       0                        01010500D   1943
     126       0       0       2       0                               0D   1944
     110    1830       0       0       0                        01010000D   1945
     110       0       0       1       0                               0D   1946
     126    1831       0       0       0                        01010500D   1947
     126       0       0       2       0                               0D   1948
     124    1833       0       0       0                        00000000D   1949
     124       0       0       4       0                               0D   1950
     100    1837       0       0       0            1949        01010000D   1951
     100       0       0       1       0                               0D   1952
     126    1838       0       0       0                        01010500D   1953
     126       0       0       2       0                               0D   1954
     110    1840       0       0       0                        01010000D   1955
     110       0       0       1       0                               0D   1956
     102    1841       0       0       0                        01010500D   1957
     102       0       0       1       0                               0D   1958
     102    1842       0       0       0                        01010000D   1959
     102       0       0       1       0                               0D   1960
     142    1843       0       0       0                        00010500D   1961
     142       0       0       1       0                               0D   1962
     144    1844       0       0       0                        00000000D   1963
     144       0      -1       1       0                               0D   1964
     110    1845       0       0       0                        01010000D   1965
     110       0       0       1       0                               0D   1966
     110    1846       0       0       0                        01010000D   1967
     110       0       0       1       0                               0D   1968
     120    1847       0       0       0                        01010000D   1969
     120       0       0       1       0                               0D   1970
     126    1848       0       0       0                        01010500D   1971
     126       0       0       2       0                               0D   1972
     124    1850       0       0       0                        00000000D   1973
     124       0       0       4       0                               0D   1974
     100    1854       0       0       0            1973        01010000D   1975
     100       0       0       1       0                               0D   1976
     126    1855       0       0       0                        01010500D   1977
     126       0       0       2       0                               0D   1978
     110    1857       0       0       0                        01010000D   1979
     110       0       0       1       0                               0D   1980
     126    1858       0       0       0                        01010500D   1981
     126       0       0       2       0                               0D   1982
     124    1860       0       0       0                        00000000D   1983
     124       0       0       4       0                               0D   1984
     100    1864       0       0       0            1983        01010000D   1985
     100       0       0       1       0                               0D   1986
     126    1865       0       0       0                        01010500D   1987
     126       0       0       2       0                               0D   1988
     110    1867       0       0       0                        01010000D   1989
     110       0       0       1       0                               0D   1990
     102    1868       0       0       0                        01010500D   1991
     102       0       0       1       0                               0D   1992
     102    1869       0       0       0                        01010000D   1993
     102       0       0       1       0                               0D   1994
     142    1870       0       0       0                        00010500D   1995
     142       0       0       1       0                               0D   1996
     144    1871       0       0       0                        00000000D   1997
     144       0      -1       1       0                               0D   1998
     110    1872       0       0       0                        01010000D   1999
     110       0       0       1       0                               0D   2000
     110    1873       0       0       0                        01010000D   2001
     110       0       0       1       0                               0D   2002
     120    1874       0       0       0                        01010000D   2003
     120       0       0       1       0                               0D   2004
     126    1875       0       0       0                        01010500D   2005
     126       0       0       2       0                               0D   2006
     124    1877       0       0       0                        00000000D   2007
     124       0       0       4       0                               0D   2008
     100    1881       0       0       0            2007        01010000D   2009
     100       0       0       1       0                               0D   2010
     126    1882       0       0       0                        01010500D   2011
     126       0       0       2       0                               0D   2012
     110    1884       0       0       0                        01010000D   2013
     110       0       0       1       0                               0D   2014
     126    1885       0       0       0                        01010500D   2015
     126       0       0       2       0                               0D   2016
     124    1887       0       0       0                        00000000D   2017
     124       0       0       4       0                               0D   2018
     100    1891       0       0       0            2017        01010000D   2019
     100       0       0       1       0                               0D   2020
     126    1892       0       0       0                        01010500D   2021
     126       0       0       2       0                               0D   2022
     110    1894       0       0       0                        01010000D   2023
     110       0       0       1       0                               0D   2024
     102    1895       0       0       0                        01010500D   2025
     102       0       0       1       0                               0D   2026
     102    1896       0       0       0                        01010000D   2027
     102       0       0       1       0                               0D   2028
     142    1897       0       0       0                        00010500D   2029
     142       0       0       1       0                               0D   2030
     144    1898       0       0       0                        00000000D   2031
     144       0      -1       1       0                               0D   2032
     110    1899       0       0       0                        01010000D   2033
     110       0       0       1       0                               0D   2034
     110    1900       0       0       0                        01010000D   2035
     110       0       0       1       0                               0D   2036
     120    1901       0       0       0                        01010000D   2037
     120       0       0       1       0                               0D   2038
     126    1902       0       0       0                        01010500D   2039
     126       0       0       2       0                               0D   2040
     124    1904       0       0       0                        00000000D   2041
     124       0       0       4       0                               0D   2042
     100    1908       0       0       0            2041        01010000D   2043
     100       0       0       1       0                               0D   2044
     126    1909       0       0       0                        01010500D   2045
     126       0       0       2       0                               0D   2046
     110    1911       0       0       0                        01010000D   2047
     110       0       0       1       0                               0D   2048
     126    1912       0       0       0                        01010500D   2049
     126       0       0       2       0                               0D   2050
     124    1914       0       0       0                        00000000D   2051
     124       0       0       4       0                               0D   2052
     100    1918       0       0       0            2051        01010000D   2053
     100       0       0       1       0                               0D   2054
     126    1919       0       0       0                        01010500D   2055
     126       0       0       2       0                               0D   2056
     110    1921       0       0       0                        01010000D   2057
     110       0       0       1       0                               0D   2058
     102    1922       0       0       0                        01010500D   2059
     102       0       0       1       0                               0D   2060
     102    1923       0       0       0                        01010000D   2061
     102       0       0       1       0                               0D   2062
     142    1924       0       0       0                        00010500D   2063
     142       0       0       1       0                               0D   2064
     144    1925       0       0       0                        00000000D   2065
     144       0      -1       1       0                               0D   2066
     110    1926       0       0       0                        01010000D   2067
     110       0       0       1       0                               0D   2068
     110    1927       0       0       0                        01010000D   2069
     110       0       0       1       0                               0D   2070
     120    1928       0       0       0                        01010000D   2071
     120       0       0       1       0                               0D   2072
     126    1929       0       0       0                        01010500D   2073
     126       0       0       2       0                               0D   2074
     124    1931       0       0       0                        00000000D   2075
     124       0       0       4       0                               0D   2076
     100    1935       0       0       0            2075        01010000D   2077
     100       0       0       1       0                               0D   2078
     126    1936       0       0       0                        01010500D   2079
     126       0       0       2       0                               0D   2080
     110    1938       0       0       0                        01010000D   2081
     110       0       0       1       0                               0D   2082
     126    1939       0       0       0                        01010500D   2083
     126       0       0      12       0                               0D   2084
     126    1951       0       0       0                        01010000D   2085
     126       0       0      34       0                               0D   2086
     126    1985       0       0       0                        01010500D   2087
     126       0       0       2       0                               0D   2088
     110    1987       0       0       0                        01010000D   2089
     110       0       0       1       0                               0D   2090
     102    1988       0       0       0                        01010500D   2091
     102       0       0       1       0                               0D   2092
     102    1989       0       0       0                        01010000D   2093
     102       0       0       1       0                               0D   2094
     142    1990       0       0       0                        00010500D   2095
     142       0       0       1       0                               0D   2096
     144    1991       0       0       0                        00000000D   2097
     144       0      -1       1       0                               0D   2098
     110    1992       0       0       0                        01010000D   2099
     110       0       0       1       0                               0D   2100
     110    1993       0       0       0                        01010000D   2101
     110       0       0       1       0                               0D   2102
     120    1994       0       0       0                        01010000D   2103
     120       0       0       1       0                               0D   2104
     126    1995       0       0       0                        01010500D   2105
     126       0       0       2       0                               0D   2106
     110    1997       0       0       0                        01010000D   2107
     110       0       0       1       0                               0D   2108
     126    1998       0       0       0                        01010500D   2109
     126       0       0       2       0                               0D   2110
     124    2000       0       0       0                        00000000D   2111
     124       0       0       4       0                               0D   2112
     100    2004       0       0       0            2111        01010000D   2113
     100       0       0       1       0                               0D   2114
     126    2005       0       0       0                        01010500D   2115
     126       0       0       2       0                               0D   2116
     110    2007       0       0       0                        01010000D   2117
     110       0       0       1       0                               0D   2118
     126    2008       0       0       0                        01010500D   2119
     126       0       0       2       0                               0D   2120
     124    2010       0       0       0                        00000000D   2121
     124       0       0       3       0                               0D   2122
     100    2013       0       0       0            2121        01010000D   2123
     100       0       0       1       0                               0D   2124
     102    2014       0       0       0                        01010500D   2125
     102       0       0       1       0                               0D   2126
     102    2015       0       0       0                        01010000D   2127
     102       0       0       1       0                               0D   2128
     142    2016       0       0       0                        00010500D   2129
     142       0       0       1       0                               0D   2130
     144    2017       0       0       0                        00000000D   2131
     144       0      -1       1       0                               0D   2132
314,75.2941176470588,75.2941176470588,75.2941176470588,;               1P      1
110,0.,14.589281275,0.,0.,-985.410718725,0.;                           3P      2
110,0.,1.892593483,-18.6,0.,0.,-18.6;                                  5P      3
120,3,5,0.,6.28318530717959;                                           7P      4
126,1,1,1,0,1,0,0.,0.,1.,1.,1.,1.,0.,0.,0.,0.,3.141592654,0.,          9P      5
0.,1.,0.,0.,1.;                                                        9P      6
124,1.40271576953299E-014,1.,0.,-1.89259348286337,                    11P      7
-6.12323399573677E-017,8.58915688636046E-031,-1.,                     11P      8
1.89259348286337,-1.,1.40271576953299E-014,                           11P      9
6.12323399573677E-017,-2.65477072372781E-014;                         11P     10
100,0.,0.,1.892593483,18.6,1.892593483,-18.6,1.892593483;             13P     11
126,1,1,1,0,1,0,0.,0.,1.,1.,1.,1.,0.,3.141592654,0.,1.,               15P     12
3.141592654,0.,0.,1.,0.,0.,1.;                                        15P     13
110,0.,1.892593483,18.6,0.,0.,18.6;                                   17P     14
126,1,1,1,0,1,0,0.,0.,1.,1.,1.,1.,1.,3.141592654,0.,1.,0.,0.,         19P     15
0.,1.,0.,0.,1.;                                                       19P     16
124,1.40271576953299E-014,1.,0.,0.,-6.12323399573677E-017,            21P     17
8.58915688636046E-031,1.,0.,1.,-1.40271576953299E-014,                21P     18
6.12323399573677E-017,0.;                                             21P     19
100,0.,0.,0.,18.6,0.,-18.6,0.;                                        23P     20
126,1,1,1,0,1,0,0.,0.,1.,1.,1.,1.,1.,0.,0.,0.,0.,0.,0.,1.,0.,         25P     21
0.,1.;                                                                25P     22
110,0.,0.,-18.6,0.,1.892593483,-18.6;                                 27P     23
102,4,9,15,19,25;                                                     29P     24
102,4,13,17,23,27;                                                    31P     25
142,1,7,29,31,1;                                                      33P     26
144,7,1,0,33;                                                         35P     27
110,4.,14.589281275,0.,4.,-985.410718725,0.;                          37P     28
110,4.,14.676816963,-0.75,4.,0.,-0.75;                                39P     29
120,37,39,0.,6.28318530717959;                                        41P     30
126,20,2,1,0,1,0,0.,0.,0.,0.0625,0.0625,0.125,0.125,0.25,0.25,        43P     31
0.375,0.375,0.5,0.5,0.625,0.625,0.75,0.75,0.875,0.875,0.9375,         43P     32
0.9375,1.,1.,1.,1.,1.,1.,1.,1.,1.,1.,1.,1.,1.,1.,1.,1.,1.,1.,         43P     33
1.,1.,1.,1.,1.,1.,0.005964215,3.235480529,0.,0.008477391,             43P     34
3.322142003,0.,0.01100635,3.408803477,0.,0.013557805,                 43P     35
3.496235847,0.,0.015961792,3.581584838,0.,0.021694795,                43P     36
3.785124224,0.,0.025229473,3.936979926,0.,0.029914311,                43P     37
4.138248472,0.,0.032291461,4.312240431,0.,0.035062818,                43P     38
4.515085706,0.,0.035092109,4.708157163,0.,0.03512151,                 43P     39
4.901955917,0.,0.032390944,5.105195039,0.,0.030042038,                43P     40
5.280026749,0.,0.025364333,5.481989828,0.,0.021822092,                43P     41
5.634928454,0.,0.016062363,5.839620765,0.,0.014042515,                43P     42
5.911403184,0.,0.011037597,6.014898319,0.,0.008505811,                43P     43
6.102097876,0.,0.005964215,6.189297432,0.,0.,1.,0.,0.,-1.;            43P     44
126,27,3,1,0,1,0,3.97591094694889E-007,3.97591094694889E-007,         45P     45
3.97591094694889E-007,3.97591094694889E-007,                          45P     46
0.000382214455371735,0.000382214455371735,0.000382214455371735,       45P     47
0.000711759231366847,0.000711759231366847,0.000711759231366847,       45P     48
0.000948230872324021,0.000948230872324021,0.000948230872324021,       45P     49
0.00118661248258479,0.00118661248258479,0.00118661248258479,          45P     50
0.00139714676722253,0.00139714676722253,0.00139714676722253,          45P     51
0.00160466373836907,0.00160466373836907,0.00160466373836907,          45P     52
0.00183599940527999,0.00183599940527999,0.00183599940527999,          45P     53
0.00210645067432594,0.00210645067432594,0.00210645067432594,          45P     54
0.00237455931192041,0.00237455931192041,0.00237455931192041,          45P     55
0.00237455931192041,1.,1.,1.,1.,1.,1.,1.,1.,1.,1.,1.,1.,1.,1.,        45P     56
1.,1.,1.,1.,1.,1.,1.,1.,1.,1.,1.,1.,1.,1.,3.9296875,                  45P     57
14.589281275,0.746696828,3.819484978,14.526464445,0.736319638,        45P     58
3.710139334,14.461330645,0.700785687,3.613836664,14.40151049,         45P     59
0.642944693,3.530511959,14.349751834,0.592898481,3.453988219,         45P     60
14.30014864,0.524291608,3.393650259,14.25994873,0.441406833,          45P     61
3.350074149,14.23091633,0.381547398,3.313856909,14.206119101,         45P     62
0.312633519,3.289105502,14.18900623,0.239016761,3.264234891,          45P     63
14.171810943,0.165045462,3.250443709,14.162083081,0.083971739,        45P     64
3.250010995,14.161779511,0.004061171,3.249627322,14.161510344,        45P     65
-0.066793023,3.25964985,14.168576528,-0.138660739,3.278731586,        45P     66
14.181820075,-0.205601253,3.297583574,14.194904166,                   45P     67
-0.271735789,3.325596189,14.214209866,-0.334725398,3.360033188,       45P     68
14.237421423,-0.391078611,3.398419896,14.263295201,                   45P     69
-0.453895187,3.44557494,14.294527287,-0.509969289,3.497866402,        45P     70
14.328188709,-0.557101292,3.558915226,14.367487481,                   45P     71
-0.612126592,3.628345176,14.410969089,-0.656288419,3.701396777,       45P     72
14.455210909,-0.68799427,3.773881501,14.499109416,-0.719454085,       45P     73
3.851418304,14.544666844,-0.73932663,3.9296875,14.589281275,          45P     74
-0.746696828,3.97591094694889E-007,0.00237455931192041,               45P     75
-0.486828857,0.868881612,-0.089679474;                                45P     76
126,1,1,1,0,1,0,0.,0.,1.,1.,1.,1.,0.005964215,6.189297432,0.,         47P     77
0.010705807,6.283185307,0.,0.,1.,0.,0.,1.;                            47P     78
126,3,3,1,0,1,0,2.8062249704302E-007,2.8062249704302E-007,            49P     79
2.8062249704302E-007,2.8062249704302E-007,                            49P     80
9.86229158561854E-005,9.86229158561854E-005,                          49P     81
9.86229158561854E-005,9.86229158561854E-005,1.,1.,1.,1.,              49P     82
3.9296875,14.589281275,-0.746696828,3.952985492,14.566021275,         49P     83
-0.748890677,3.976449854,14.542798832,-0.75,4.,14.519689794,          49P     84
-0.75,2.8062249704302E-007,9.86229158561854E-005,0.,0.,0.;            49P     85
126,1,1,1,0,1,0,0.,0.,1.,1.,1.,1.,0.010705807,6.283185307,0.,         51P     86
1.,6.283185307,0.,0.,1.,0.,0.,1.;                                     51P     87
110,4.,14.519689794,-0.75,4.,0.,-0.75;                                53P     88
126,1,1,1,0,1,0,0.,0.,1.,1.,1.,1.,1.,6.283185307,0.,1.,               55P     89
3.141592654,0.,0.,1.,0.,0.,1.;                                        55P     90
124,6.12323399573677E-017,-1.,0.,4.,6.12323399573677E-017,            57P     91
3.74939945665464E-033,1.,-2.44929359829471E-016,-1.,                  57P     92
-6.12323399573677E-017,6.12323399573677E-017,4.;                      57P     93
100,0.,4.,0.,4.75,0.,3.25,0.;                                         59P     94
126,1,1,1,0,1,0,0.,0.,1.,1.,1.,1.,1.,3.141592654,0.,                  61P     95
0.010705807,3.141592654,0.,0.,1.,0.,0.,1.;                            61P     96
110,4.,0.,0.75,4.,14.519689794,0.75;                                  63P     97
126,1,1,1,0,1,0,0.,0.,1.,1.,1.,1.,0.010705807,3.141592654,0.,         65P     98
0.005964215,3.235480529,0.,0.,1.,0.,0.,1.;                            65P     99
126,3,3,1,0,1,0,0.00287332080427372,0.00287332080427372,              67P    100
0.00287332080427372,0.00287332080427372,0.00297179391985253,          67P    101
0.00297179391985253,0.00297179391985253,0.00297179391985253,1.,       67P    102
1.,1.,1.,4.,14.519689794,0.75,3.976449854,14.542798832,0.75,          67P    103
3.952985492,14.566021275,0.748890677,3.9296875,14.589281275,          67P    104
0.746696828,0.00287332080427372,0.00297179391985253,0.,0.,0.;         67P    105
102,6,43,47,51,55,61,65;                                              69P    106
102,6,45,49,53,59,63,67;                                              71P    107
142,1,41,69,71,1;                                                     73P    108
144,41,1,0,73;                                                        75P    109
110,0.,-998.957823533,0.,0.,1.042176467,0.;                           77P    110
110,0.,0.250958255,0.2,0.,1.042176467,0.3;                            79P    111
120,77,79,0.,6.28318530717959;                                        81P    112
126,1,1,1,0,1,0,0.,0.,1.,1.,1.,1.,0.,6.283185307,0.,1.,               83P    113
6.283185307,0.,0.,1.,0.,0.,1.;                                        83P    114
110,0.,0.250958255,0.2,0.,1.042176467,0.3;                            85P    115
126,1,1,1,0,1,0,0.,0.,1.,1.,1.,1.,1.,6.283185307,0.,1.,               87P    116
3.141592654,0.,0.,1.,0.,0.,1.;                                        87P    117
124,6.12323399573677E-017,-1.,0.,1.04217646689428,                    89P    118
6.12323399573677E-017,3.74939945665464E-033,-1.,                      89P    119
1.04217646689428,1.,6.12323399573677E-017,                            89P    120
6.12323399573677E-017,-6.38149037164389E-017;                         89P    121
100,0.,0.,1.042176467,0.3,1.042176467,-0.3,1.042176467;               91P    122
126,1,1,1,0,1,0,0.,0.,1.,1.,1.,1.,1.,3.141592654,0.,0.,               93P    123
3.141592654,0.,0.,1.,0.,0.,1.;                                        93P    124
110,0.,1.042176467,-0.3,0.,0.250958255,-0.2;                          95P    125
126,1,1,1,0,1,0,0.,0.,1.,1.,1.,1.,0.,3.141592654,0.,0.,               97P    126
6.283185307,0.,0.,1.,0.,0.,1.;                                        97P    127
124,6.12323399573677E-017,-1.,0.,0.250958255351328,                   99P    128
6.12323399573677E-017,3.74939945665464E-033,1.,                       99P    129
0.250958255351328,-1.,-6.12323399573677E-017,                         99P    130
6.12323399573677E-017,1.53667612067804E-017;                          99P    131
100,0.,0.,0.250958255,0.2,0.250958255,-0.2,0.250958255;              101P    132
102,4,83,87,93,97;                                                   103P    133
102,4,85,91,95,101;                                                  105P    134
142,1,81,103,105,1;                                                  107P    135
144,81,1,0,107;                                                      109P    136
110,0.,-998.068185191,0.,0.,1.931814809,0.;                          111P    137
110,0.,1.042176467,0.3,0.,1.931814809,0.4;                           113P    138
120,111,113,0.,6.28318530717959;                                     115P    139
126,1,1,1,0,1,0,0.,0.,1.,1.,1.,1.,0.,6.283185307,0.,1.,              117P    140
6.283185307,0.,0.,1.,0.,0.,1.;                                       117P    141
110,0.,1.042176467,0.3,0.,1.931814809,0.4;                           119P    142
126,1,1,1,0,1,0,0.,0.,1.,1.,1.,1.,1.,6.283185307,0.,1.,              121P    143
3.141592654,0.,0.,1.,0.,0.,1.;                                       121P    144
124,6.12323399573677E-017,-1.,0.,1.93181480854823,                   123P    145
6.12323399573677E-017,3.74939945665464E-033,-1.,                     123P    146
1.93181480854823,1.,6.12323399573677E-017,                           123P    147
6.12323399573677E-017,-1.18289541091702E-016;                        123P    148
100,0.,0.,1.931814809,0.4,1.931814809,-0.4,1.931814809;              125P    149
126,1,1,1,0,1,0,0.,0.,1.,1.,1.,1.,1.,3.141592654,0.,0.,              127P    150
3.141592654,0.,0.,1.,0.,0.,1.;                                       127P    151
110,0.,1.931814809,-0.4,0.,1.042176467,-0.3;                         129P    152
126,1,1,1,0,1,0,0.,0.,1.,1.,1.,1.,0.,3.141592654,0.,0.,              131P    153
6.283185307,0.,0.,1.,0.,0.,1.;                                       131P    154
124,6.12323399573677E-017,-1.,0.,1.04217646689428,                   133P    155
6.12323399573677E-017,3.74939945665464E-033,1.,                      133P    156
1.04217646689428,-1.,-6.12323399573677E-017,                         133P    157
6.12323399573677E-017,6.38149037164389E-017;                         133P    158
100,0.,0.,1.042176467,0.3,1.042176467,-0.3,1.042176467;              135P    159
102,4,117,121,127,131;                                               137P    160
102,4,119,125,129,135;                                               139P    161
142,1,115,137,139,1;                                                 141P    162
144,115,1,0,141;                                                     143P    163
110,0.,-997.415578519,0.,0.,2.584421481,0.;                          145P    164
110,0.,1.931814809,0.4,0.,2.584421481,0.5;                           147P    165
120,145,147,0.,6.28318530717959;                                     149P    166
126,1,1,1,0,1,0,0.,0.,1.,1.,1.,1.,0.,6.283185307,0.,1.,              151P    167
6.283185307,0.,0.,1.,0.,0.,1.;                                       151P    168
110,0.,1.931814809,0.4,0.,2.584421481,0.5;                           153P    169
126,1,1,1,0,1,0,0.,0.,1.,1.,1.,1.,1.,6.283185307,0.,1.,              155P    170
3.141592654,0.,0.,1.,0.,0.,1.;                                       155P    171
124,6.12323399573677E-017,-1.,0.,2.58442148134817,                   157P    172
6.12323399573677E-017,3.74939945665464E-033,-1.,                     157P    173
2.58442148134817,1.,6.12323399573677E-017,                           157P    174
6.12323399573677E-017,-1.58250174739035E-016;                        157P    175
100,0.,0.,2.584421481,0.5,2.584421481,-0.5,2.584421481;              159P    176
126,1,1,1,0,1,0,0.,0.,1.,1.,1.,1.,1.,3.141592654,0.,0.,              161P    177
3.141592654,0.,0.,1.,0.,0.,1.;                                       161P    178
110,0.,2.584421481,-0.5,0.,1.931814809,-0.4;                         163P    179
126,1,1,1,0,1,0,0.,0.,1.,1.,1.,1.,0.,3.141592654,0.,0.,              165P    180
6.283185307,0.,0.,1.,0.,0.,1.;                                       165P    181
124,6.12323399573677E-017,-1.,0.,1.93181480854823,                   167P    182
6.12323399573677E-017,3.74939945665464E-033,1.,                      167P    183
1.93181480854823,-1.,-6.12323399573677E-017,                         167P    184
6.12323399573677E-017,1.18289541091702E-016;                         167P    185
100,0.,0.,1.931814809,0.4,1.931814809,-0.4,1.931814809;              169P    186
102,4,151,155,161,165;                                               171P    187
102,4,153,159,163,169;                                               173P    188
142,1,149,171,173,1;                                                 175P    189
144,149,1,0,175;                                                     177P    190
110,0.,-996.910731847,0.,0.,3.089268153,0.;                          179P    191
110,0.,2.584421481,0.5,0.,3.089268153,0.6;                           181P    192
120,179,181,0.,6.28318530717959;                                     183P    193
126,1,1,1,0,1,0,0.,0.,1.,1.,1.,1.,0.,6.283185307,0.,1.,              185P    194
6.283185307,0.,0.,1.,0.,0.,1.;                                       185P    195
110,0.,2.584421481,0.5,0.,3.089268153,0.6;                           187P    196
126,1,1,1,0,1,0,0.,0.,1.,1.,1.,1.,1.,6.283185307,0.,1.,              189P    197
3.141592654,0.,0.,1.,0.,0.,1.;                                       189P    198
124,6.12323399573677E-017,-1.,0.,3.08926815272083,                   191P    199
6.12323399573677E-017,3.74939945665464E-033,-1.,                     191P    200
3.08926815272083,1.,6.12323399573677E-017,                           191P    201
6.12323399573677E-017,-1.89163117746871E-016;                        191P    202
100,0.,0.,3.089268153,0.6,3.089268153,-0.6,3.089268153;              193P    203
126,1,1,1,0,1,0,0.,0.,1.,1.,1.,1.,1.,3.141592654,0.,0.,              195P    204
3.141592654,0.,0.,1.,0.,0.,1.;                                       195P    205
110,0.,3.089268153,-0.6,0.,2.584421481,-0.5;                         197P    206
126,1,1,1,0,1,0,0.,0.,1.,1.,1.,1.,0.,3.141592654,0.,0.,              199P    207
6.283185307,0.,0.,1.,0.,0.,1.;                                       199P    208
124,6.12323399573677E-017,-1.,0.,2.58442148134817,                   201P    209
6.12323399573677E-017,3.74939945665464E-033,1.,                      201P    210
2.58442148134817,-1.,-6.12323399573677E-017,                         201P    211
6.12323399573677E-017,1.58250174739035E-016;                         201P    212
100,0.,0.,2.584421481,0.5,2.584421481,-0.5,2.584421481;              203P    213
102,4,185,189,195,199;                                               205P    214
102,4,187,193,197,203;                                               207P    215
142,1,183,205,207,1;                                                 209P    216
144,183,1,0,209;                                                     211P    217
110,0.,-996.439746843,0.,0.,3.560253157,0.;                          213P    218
110,0.,3.089268153,0.6,0.,3.560253157,0.7;                           215P    219
120,213,215,0.,6.28318530717959;                                     217P    220
126,1,1,1,0,1,0,0.,0.,1.,1.,1.,1.,0.,6.283185307,0.,1.,              219P    221
6.283185307,0.,0.,1.,0.,0.,1.;                                       219P    222
110,0.,3.089268153,0.6,0.,3.560253157,0.7;                           221P    223
126,1,1,1,0,1,0,0.,0.,1.,1.,1.,1.,1.,6.283185307,0.,1.,              223P    224
3.141592654,0.,0.,1.,0.,0.,1.;                                       223P    225
124,6.12323399573677E-017,-1.,0.,3.56025315715975,                   225P    226
6.12323399573677E-017,3.74939945665464E-033,-1.,                     225P    227
3.56025315715975,1.,6.12323399573677E-017,                           225P    228
6.12323399573677E-017,-2.18002631653497E-016;                        225P    229
100,0.,0.,3.560253157,0.7,3.560253157,-0.7,3.560253157;              227P    230
126,1,1,1,0,1,0,0.,0.,1.,1.,1.,1.,1.,3.141592654,0.,0.,              229P    231
3.141592654,0.,0.,1.,0.,0.,1.;                                       229P    232
110,0.,3.560253157,-0.7,0.,3.089268153,-0.6;                         231P    233
126,1,1,1,0,1,0,0.,0.,1.,1.,1.,1.,0.,3.141592654,0.,0.,              233P    234
6.283185307,0.,0.,1.,0.,0.,1.;                                       233P    235
124,6.12323399573677E-017,-1.,0.,3.08926815272083,                   235P    236
6.12323399573677E-017,3.74939945665464E-033,1.,                      235P    237
3.08926815272083,-1.,-6.12323399573677E-017,                         235P    238
6.12323399573677E-017,1.89163117746871E-016;                         235P    239
100,0.,0.,3.089268153,0.6,3.089268153,-0.6,3.089268153;              237P    240
102,4,219,223,229,233;                                               239P    241
102,4,221,227,231,237;                                               241P    242
142,1,217,239,241,1;                                                 243P    243
144,217,1,0,243;                                                     245P    244
110,0.,-996.033406839,0.,0.,3.966593161,0.;                          247P    245
110,0.,3.560253157,0.7,0.,3.966593161,0.8;                           249P    246
120,247,249,0.,6.28318530717959;                                     251P    247
126,1,1,1,0,1,0,0.,0.,1.,1.,1.,1.,0.,6.283185307,0.,1.,              253P    248
6.283185307,0.,0.,1.,0.,0.,1.;                                       253P    249
110,0.,3.560253157,0.7,0.,3.966593161,0.8;                           255P    250
126,1,1,1,0,1,0,0.,0.,1.,1.,1.,1.,1.,6.283185307,0.,1.,              257P    251
3.141592654,0.,0.,1.,0.,0.,1.;                                       257P    252
124,6.12323399573677E-017,-1.,0.,3.966593161,                        259P    253
6.12323399573677E-017,3.74939945665464E-033,-1.,3.966593161,1.,      259P    254
6.12323399573677E-017,6.12323399573677E-017,                         259P    255
-2.42883780906922E-016;                                              259P    256
100,0.,0.,3.966593161,0.8,3.966593161,-0.8,3.966593161;              261P    257
126,1,1,1,0,1,0,0.,0.,1.,1.,1.,1.,1.,3.141592654,0.,0.,              263P    258
3.141592654,0.,0.,1.,0.,0.,1.;                                       263P    259
110,0.,3.966593161,-0.8,0.,3.560253157,-0.7;                         265P    260
126,1,1,1,0,1,0,0.,0.,1.,1.,1.,1.,0.,3.141592654,0.,0.,              267P    261
6.283185307,0.,0.,1.,0.,0.,1.;                                       267P    262
124,6.12323399573677E-017,-1.,0.,3.56025315715975,                   269P    263
6.12323399573677E-017,3.74939945665464E-033,1.,                      269P    264
3.56025315715975,-1.,-6.12323399573677E-017,                         269P    265
6.12323399573677E-017,2.18002631653497E-016;                         269P    266
100,0.,0.,3.560253157,0.7,3.560253157,-0.7,3.560253157;              271P    267
102,4,253,257,263,267;                                               273P    268
102,4,255,261,265,271;                                               275P    269
142,1,251,273,275,1;                                                 277P    270
144,251,1,0,277;                                                     279P    271
110,0.,-995.691711836,0.,0.,4.308288164,0.;                          281P    272
110,0.,3.966593161,0.8,0.,4.308288164,0.9;                           283P    273
120,281,283,0.,6.28318530717959;                                     285P    274
126,1,1,1,0,1,0,0.,0.,1.,1.,1.,1.,0.,6.283185307,0.,1.,              287P    275
6.283185307,0.,0.,1.,0.,0.,1.;                                       287P    276
110,0.,3.966593161,0.8,0.,4.308288164,0.9;                           289P    277
126,1,1,1,0,1,0,0.,0.,1.,1.,1.,1.,1.,6.283185307,0.,1.,              291P    278
3.141592654,0.,0.,1.,0.,0.,1.;                                       291P    279
124,6.12323399573677E-017,-1.,0.,4.308288164,                        293P    280
6.12323399573677E-017,3.74939945665464E-033,-1.,4.308288164,1.,      293P    281
6.12323399573677E-017,6.12323399573677E-017,                         293P    282
-2.63806565492351E-016;                                              293P    283
100,0.,0.,4.308288164,0.9,4.308288164,-0.9,4.308288164;              295P    284
126,1,1,1,0,1,0,0.,0.,1.,1.,1.,1.,1.,3.141592654,0.,0.,              297P    285
3.141592654,0.,0.,1.,0.,0.,1.;                                       297P    286
110,0.,4.308288164,-0.9,0.,3.966593161,-0.8;                         299P    287
126,1,1,1,0,1,0,0.,0.,1.,1.,1.,1.,0.,3.141592654,0.,0.,              301P    288
6.283185307,0.,0.,1.,0.,0.,1.;                                       301P    289
124,6.12323399573677E-017,-1.,0.,3.966593161,                        303P    290
6.12323399573677E-017,3.74939945665464E-033,1.,3.966593161,-1.,      303P    291
-6.12323399573677E-017,6.12323399573677E-017,                        303P    292
2.42883780906922E-016;                                               303P    293
100,0.,0.,3.966593161,0.8,3.966593161,-0.8,3.966593161;              305P    294
102,4,287,291,297,301;                                               307P    295
102,4,289,295,299,305;                                               309P    296
142,1,285,307,309,1;                                                 311P    297
144,285,1,0,311;                                                     313P    298
110,0.,-992.705605687,0.,0.,7.294394313,0.;                          315P    299
110,0.,4.308288164,0.9,0.,7.294394313,1.;                            317P    300
120,315,317,0.,6.28318530717959;                                     319P    301
126,1,1,1,0,1,0,0.,0.,1.,1.,1.,1.,0.,6.283185307,0.,1.,              321P    302
6.283185307,0.,0.,1.,0.,0.,1.;                                       321P    303
110,0.,4.308288164,0.9,0.,7.294394313,1.;                            323P    304
126,1,1,1,0,1,0,0.,0.,1.,1.,1.,1.,1.,6.283185307,0.,1.,              325P    305
3.141592654,0.,0.,1.,0.,0.,1.;                                       325P    306
124,6.12323399573677E-017,-1.,0.,7.29439431308277,                   327P    307
6.12323399573677E-017,3.74939945665464E-033,-1.,                     327P    308
7.29439431308277,1.,6.12323399573677E-017,                           327P    309
6.12323399573677E-017,-4.46652832361773E-016;                        327P    310
100,0.,0.,7.294394313,1.,7.294394313,-1.,7.294394313;                329P    311
126,1,1,1,0,1,0,0.,0.,1.,1.,1.,1.,1.,3.141592654,0.,0.,              331P    312
3.141592654,0.,0.,1.,0.,0.,1.;                                       331P    313
110,0.,7.294394313,-1.,0.,4.308288164,-0.9;                          333P    314
126,1,1,1,0,1,0,0.,0.,1.,1.,1.,1.,0.,3.141592654,0.,0.,              335P    315
6.283185307,0.,0.,1.,0.,0.,1.;                                       335P    316
124,6.12323399573677E-017,-1.,0.,4.308288164,                        337P    317
6.12323399573677E-017,3.74939945665464E-033,1.,4.308288164,-1.,      337P    318
-6.12323399573677E-017,6.12323399573677E-017,                        337P    319
2.63806565492351E-016;                                               337P    320
100,0.,0.,4.308288164,0.9,4.308288164,-0.9,4.308288164;              339P    321
102,4,321,325,331,335;                                               341P    322
102,4,323,329,333,339;                                               343P    323
142,1,319,341,343,1;                                                 345P    324
144,319,1,0,345;                                                     347P    325
110,0.,-992.705605687,0.,0.,7.294394313,0.;                          349P    326
110,0.,7.294394313,1.,0.,12.04450793,2.;                             351P    327
120,349,351,0.,6.28318530717959;                                     353P    328
126,1,1,1,0,1,0,0.,0.,1.,1.,1.,1.,0.,6.283185307,0.,1.,              355P    329
6.283185307,0.,0.,1.,0.,0.,1.;                                       355P    330
110,0.,7.294394313,1.,0.,12.04450793,2.;                             357P    331
126,1,1,1,0,1,0,0.,0.,1.,1.,1.,1.,1.,6.283185307,0.,1.,              359P    332
3.141592654,0.,0.,1.,0.,0.,1.;                                       359P    333
124,6.12323399573677E-017,-1.,0.,12.0445079302948,                   361P    334
6.12323399573677E-017,3.74939945665464E-033,-1.,                     361P    335
12.0445079302948,1.,6.12323399573677E-017,                           361P    336
6.12323399573677E-017,-7.37513404207022E-016;                        361P    337
100,0.,0.,12.04450793,2.,12.04450793,-2.,12.04450793;                363P    338
126,1,1,1,0,1,0,0.,0.,1.,1.,1.,1.,1.,3.141592654,0.,0.,              365P    339
3.141592654,0.,0.,1.,0.,0.,1.;                                       365P    340
110,0.,12.04450793,-2.,0.,7.294394313,-1.;                           367P    341
126,1,1,1,0,1,0,0.,0.,1.,1.,1.,1.,0.,3.141592654,0.,0.,              369P    342
6.283185307,0.,0.,1.,0.,0.,1.;                                       369P    343
124,2.83276944882399E-016,-1.,0.,7.29439431308277,                   371P    344
6.12323399573677E-017,1.73457101911236E-032,1.,                      371P    345
7.29439431308277,-1.,-2.83276944882399E-016,                         371P    346
6.12323399573677E-017,2.06633373577763E-015;                         371P    347
100,0.,0.,7.294394313,1.,7.294394313,-1.,7.294394313;                373P    348
102,4,355,359,365,369;                                               375P    349
102,4,357,363,367,373;                                               377P    350
142,1,353,375,377,1;                                                 379P    351
144,353,1,0,379;                                                     381P    352
110,0.,-985.980731363,0.,0.,14.019268637,0.;                         383P    353
110,0.,12.04450793,2.,0.,14.019268637,3.;                            385P    354
120,383,385,0.,6.28318530717959;                                     387P    355
126,1,1,1,0,1,0,0.,0.,1.,1.,1.,1.,0.,6.283185307,0.,1.,              389P    356
6.283185307,0.,0.,1.,0.,0.,1.;                                       389P    357
110,0.,12.04450793,2.,0.,14.019268637,3.;                            391P    358
126,1,1,1,0,1,0,0.,0.,1.,1.,1.,1.,1.,6.283185307,0.,1.,              393P    359
3.141592654,0.,0.,1.,0.,0.,1.;                                       393P    360
124,6.12323399573677E-017,-1.,0.,14.0192686373723,                   395P    361
6.12323399573677E-017,3.74939945665464E-033,-1.,                     395P    362
14.0192686373723,1.,6.12323399573677E-017,                           395P    363
6.12323399573677E-017,-8.58432623157243E-016;                        395P    364
100,0.,0.,14.019268637,3.,14.019268637,-3.,14.019268637;             397P    365
126,1,1,1,0,1,0,0.,0.,1.,1.,1.,1.,1.,3.141592654,0.,0.,              399P    366
3.141592654,0.,0.,1.,0.,0.,1.;                                       399P    367
110,0.,14.019268637,-3.,0.,12.04450793,-2.;                          401P    368
126,1,1,1,0,1,0,0.,0.,1.,1.,1.,1.,0.,3.141592654,0.,0.,              403P    369
6.283185307,0.,0.,1.,0.,0.,1.;                                       403P    370
124,6.12323399573677E-017,-1.,0.,12.0445079302948,                   405P    371
6.12323399573677E-017,3.74939945665464E-033,1.,                      405P    372
12.0445079302948,-1.,-6.12323399573677E-017,                         405P    373
6.12323399573677E-017,7.37513404207022E-016;                         405P    374
100,0.,0.,12.04450793,2.,12.04450793,-2.,12.04450793;                407P    375
102,4,389,393,399,403;                                               409P    376
102,4,391,397,401,407;                                               411P    377
142,1,387,409,411,1;                                                 413P    378
144,387,1,0,413;                                                     415P    379
110,0.,-985.980731363,0.,0.,14.019268637,0.;                         417P    380
110,0.,14.019268637,3.,0.,14.589281275,4.;                           419P    381
120,417,419,0.,6.28318530717959;                                     421P    382
126,1,1,1,0,1,0,0.,0.,1.,1.,1.,1.,0.,6.283185307,0.,1.,              423P    383
6.283185307,0.,0.,1.,0.,0.,1.;                                       423P    384
110,0.,14.019268637,3.,0.,14.589281275,4.;                           425P    385
126,1,1,1,0,1,0,0.,0.,1.,1.,1.,1.,1.,6.283185307,0.,1.,              427P    386
3.141592654,0.,0.,1.,0.,0.,1.;                                       427P    387
124,6.12323399573677E-017,-1.,0.,14.5892812750893,                   429P    388
6.12323399573677E-017,3.74939945665464E-033,-1.,                     429P    389
14.5892812750893,1.,6.12323399573677E-017,                           429P    390
6.12323399573677E-017,-8.93335830769926E-016;                        429P    391
100,0.,0.,14.589281275,4.,14.589281275,-4.,14.589281275;             431P    392
126,1,1,1,0,1,0,0.,0.,1.,1.,1.,1.,1.,3.141592654,0.,0.,              433P    393
3.141592654,0.,0.,1.,0.,0.,1.;                                       433P    394
110,0.,14.589281275,-4.,0.,14.019268637,-3.;                         435P    395
126,1,1,1,0,1,0,0.,0.,1.,1.,1.,1.,0.,3.141592654,0.,0.,              437P    396
6.283185307,0.,0.,1.,0.,0.,1.;                                       437P    397
124,6.12323399573677E-017,-1.,0.,14.0192686373723,                   439P    398
6.12323399573677E-017,3.74939945665464E-033,1.,                      439P    399
14.0192686373723,-1.,-6.12323399573677E-017,                         439P    400
6.12323399573677E-017,8.58432623157243E-016;                         439P    401
100,0.,0.,14.019268637,3.,14.019268637,-3.,14.019268637;             441P    402
102,4,423,427,433,437;                                               443P    403
102,4,425,431,435,441;                                               445P    404
142,1,421,443,445,1;                                                 447P    405
144,421,1,0,447;                                                     449P    406
110,0.,1013.59091197,0.,0.,13.59091197,0.;                           451P    407
110,0.,14.589281275,-4.,0.,13.59091197,-5.;                          453P    408
120,451,453,0.,6.28318530717959;                                     455P    409
126,1,1,1,0,1,0,0.,0.,1.,1.,1.,1.,0.,1.758572077,0.,0.,              457P    410
3.141592654,0.,0.,1.,0.,0.,1.;                                       457P    411
124,0.982421875,-0.186674206899305,0.,2.72344251125817,              459P    412
1.14304984981302E-017,6.01559902315546E-017,-1.,                     459P    413
14.5892812750893,0.186674206899305,0.982421875,                      459P    414
6.12323399573677E-017,-14.3328290651756;                             459P    415
100,0.,0.,14.589281275,4.,14.589281275,0.746696828,                  461P    416
18.518968775;                                                        461P    417
126,1,1,1,0,1,0,0.,0.,1.,1.,1.,1.,0.,3.141592654,0.,1.,              463P    418
3.141592654,0.,0.,1.,0.,0.,1.;                                       463P    419
110,0.,14.589281275,4.,0.,13.59091197,5.;                            465P    420
126,1,1,1,0,1,0,0.,0.,1.,1.,1.,1.,1.,3.141592654,0.,1.,0.,0.,        467P    421
0.,1.,0.,0.,1.;                                                      467P    422
124,1.40271576953299E-014,1.,0.,-13.5909119703018,                   469P    423
-6.12323399573677E-017,8.58915688636046E-031,1.,                     469P    424
13.5909119703018,1.,-1.40271576953299E-014,                          469P    425
6.12323399573677E-017,1.9064186543077E-013;                          469P    426
100,0.,0.,13.59091197,5.,13.59091197,-5.,13.59091197;                471P    427
126,1,1,1,0,1,0,0.,0.,1.,1.,1.,1.,1.,0.,0.,0.,0.,0.,0.,1.,0.,        473P    428
0.,1.;                                                               473P    429
110,0.,13.59091197,-5.,0.,14.589281275,-4.;                          475P    430
126,1,1,1,0,1,0,0.,0.,1.,1.,1.,1.,0.,0.,0.,0.,1.383020577,0.,        477P    431
0.,1.,0.,0.,1.;                                                      477P    432
124,1.40271576953299E-014,1.,0.,-14.5892812750893,                   479P    433
-6.12323399573677E-017,8.58915688636046E-031,-1.,                    479P    434
14.5892812750893,-1.,1.40271576953299E-014,                          479P    435
6.12323399573677E-017,-2.04646149107201E-013;                        479P    436
100,0.,0.,14.589281275,4.,14.589281275,0.746696828,                  481P    437
18.518968775;                                                        481P    438
126,2,2,1,0,1,0,0.,0.,0.,1.,1.,1.,1.,1.,1.,0.,1.383020577,0.,        483P    439
0.034781695,1.383839379,0.,0.069705149,1.385448377,0.,0.,1.,0.,      483P    440
0.,1.;                                                               483P    441
126,3,3,1,0,1,0,2.8062249704302E-007,2.8062249704302E-007,           485P    442
2.8062249704302E-007,2.8062249704302E-007,                           485P    443
9.86229158561854E-005,9.86229158561854E-005,                         485P    444
9.86229158561854E-005,9.86229158561854E-005,1.,1.,1.,1.,             485P    445
3.9296875,14.589281275,-0.746696828,3.952985492,14.566021275,        485P    446
-0.748890677,3.976449854,14.542798832,-0.75,4.,14.519689794,         485P    447
-0.75,2.8062249704302E-007,9.86229158561854E-005,0.,0.,0.;           485P    448
126,20,2,1,0,1,0,0.,0.,0.,0.125,0.125,0.25,0.25,0.375,0.375,         487P    449
0.4375,0.4375,0.5,0.5,0.5625,0.5625,0.625,0.625,0.75,0.75,           487P    450
0.875,0.875,1.,1.,1.,1.,1.,1.,1.,1.,1.,1.,1.,1.,1.,1.,1.,1.,1.,      487P    451
1.,1.,1.,1.,1.,1.,1.,0.069705149,1.385448377,0.,0.192648879,         487P    452
1.391112657,0.,0.307789827,1.405847486,0.,0.427475138,               487P    453
1.421163867,0.,0.522149591,1.444123944,0.,0.626686795,               487P    454
1.469475898,0.,0.685324868,1.50040266,0.,0.716989759,                487P    455
1.517103286,0.,0.733281945,1.534603938,0.,0.750117065,               487P    456
1.552687795,0.,0.749999187,1.571049737,0.,0.749881881,               487P    457
1.58932236,0.,0.732978493,1.607313176,0.,0.716589438,                487P    458
1.624756571,0.,0.684925208,1.641400425,0.,0.626113183,               487P    459
1.672314133,0.,0.521443118,1.697639843,0.,0.426612063,               487P    460
1.72058493,0.,0.306812982,1.735869989,0.,0.192110221,                487P    461
1.750504814,0.,0.069705149,1.756144277,0.,0.,1.,0.,0.,1.;            487P    462
126,30,3,1,0,1,0,9.86229158561854E-005,9.86229158561854E-005,        489P    463
9.86229158561854E-005,9.86229158561854E-005,                         489P    464
0.000421904538554747,0.000421904538554747,0.000421904538554747,      489P    465
0.000785876487096133,0.000785876487096133,0.000785876487096133,      489P    466
0.00106189052788121,0.00106189052788121,0.00106189052788121,         489P    467
0.00125913690566704,0.00125913690566704,0.00125913690566704,         489P    468
0.00145432914276913,0.00145432914276913,0.00145432914276913,         489P    469
0.00167260743860687,0.00167260743860687,0.00167260743860687,         489P    470
0.00188928402768749,0.00188928402768749,0.00188928402768749,         489P    471
0.00215410487722639,0.00215410487722639,0.00215410487722639,         489P    472
0.00249626489471916,0.00249626489471916,0.00249626489471916,         489P    473
0.00287332080427372,0.00287332080427372,0.00287332080427372,         489P    474
0.00287332080427372,1.,1.,1.,1.,1.,1.,1.,1.,1.,1.,1.,1.,1.,1.,       489P    475
1.,1.,1.,1.,1.,1.,1.,1.,1.,1.,1.,1.,1.,1.,1.,1.,1.,4.,               489P    476
14.519689794,-0.75,4.076962027,14.44416931,-0.75,4.155602756,        489P    477
14.369161806,-0.738112455,4.232388376,14.297717545,                  489P    478
-0.713088804,4.318777165,14.21733813,-0.684935578,4.404817871,       489P    479
14.139657672,-0.639304888,4.481793018,14.071626582,                  489P    480
-0.574782992,4.540302022,14.019915978,-0.525739736,4.594867653,      489P    481
13.972618779,-0.464442883,4.638918348,13.934832339,                  489P    482
-0.392789185,4.670542471,13.907705343,-0.341348786,4.697303431,      489P    483
13.884989341,-0.283533229,4.716327634,13.86889874,-0.222204231,      489P    484
4.735117472,13.853006365,-0.161630766,4.746673776,13.843301045,      489P    485
-0.096166135,4.749364057,13.841038984,-0.030878957,4.752360765,      489P    486
13.838519272,0.041844516,4.744316748,13.84526139,0.116511046,        489P    487
4.726676408,13.860153897,0.185583937,4.709115245,13.87497956,        489P    488
0.2543468,4.681739968,13.898156427,0.319632222,4.648251056,          489P    489
13.926833677,0.37718771,4.607376791,13.961835159,0.447435984,        489P    490
4.556403611,14.005903585,0.508326261,4.501343144,14.054381029,       489P    491
0.55781274,4.430333203,14.116901027,0.621634062,4.350583276,         489P    492
14.188489562,0.668632976,4.269897543,14.262958566,0.699753754,       489P    493
4.181316924,14.344714166,0.733919618,4.089427603,14.431937221,       489P    494
0.75,4.,14.519689794,0.75,9.86229158561854E-005,                     489P    495
0.00287332080427372,0.696870421,0.71017236,-0.100134082;             489P    496
126,2,2,1,0,1,0,0.,0.,0.,1.,1.,1.,1.,1.,1.,0.069705149,              491P    497
1.756144277,0.,0.034781695,1.757753275,0.,0.,1.758572077,0.,0.,      491P    498
1.,0.,0.,1.;                                                         491P    499
126,3,3,1,0,1,0,0.00287332080427372,0.00287332080427372,             493P    500
0.00287332080427372,0.00287332080427372,0.00297179391985253,         493P    501
0.00297179391985253,0.00297179391985253,0.00297179391985253,1.,      493P    502
1.,1.,1.,4.,14.519689794,0.75,3.976449854,14.542798832,0.75,         493P    503
3.952985492,14.566021275,0.748890677,3.9296875,14.589281275,         493P    504
0.746696828,0.00287332080427372,0.00297179391985253,0.,0.,0.;        493P    505
102,8,457,463,467,473,477,483,487,491;                               495P    506
102,8,461,465,471,475,481,485,489,493;                               497P    507
142,1,455,495,497,1;                                                 499P    508
144,455,1,0,499;                                                     501P    509
110,0.,-986.40908803,0.,0.,13.59091197,0.;                           503P    510
110,0.,13.59091197,5.,0.,13.5962618,6.;                              505P    511
120,503,505,0.,6.28318530717959;                                     507P    512
126,1,1,1,0,1,0,0.,0.,1.,1.,1.,1.,0.,6.283185307,0.,1.,              509P    513
6.283185307,0.,0.,1.,0.,0.,1.;                                       509P    514
110,0.,13.59091197,5.,0.,13.5962618,6.;                              511P    515
126,1,1,1,0,1,0,0.,0.,1.,1.,1.,1.,1.,6.283185307,0.,1.,              513P    516
3.141592654,0.,0.,1.,0.,0.,1.;                                       513P    517
124,6.12323399573677E-017,-1.,0.,13.5962618003321,                   515P    518
6.12323399573677E-017,3.74939945665464E-033,-1.,                     515P    519
13.5962618003321,1.,6.12323399573677E-017,                           515P    520
6.12323399573677E-017,-8.32530924707307E-016;                        515P    521
100,0.,0.,13.5962618,6.,13.5962618,-6.,13.5962618;                   517P    522
126,1,1,1,0,1,0,0.,0.,1.,1.,1.,1.,1.,3.141592654,0.,0.,              519P    523
3.141592654,0.,0.,1.,0.,0.,1.;                                       519P    524
110,0.,13.5962618,-6.,0.,13.59091197,-5.;                            521P    525
126,1,1,1,0,1,0,0.,0.,1.,1.,1.,1.,0.,3.141592654,0.,0.,              523P    526
6.283185307,0.,0.,1.,0.,0.,1.;                                       523P    527
124,6.12323399573677E-017,-1.,0.,13.5909119703018,                   525P    528
6.12323399573677E-017,3.74939945665464E-033,1.,                      525P    529
13.5909119703018,-1.,-6.12323399573677E-017,                         525P    530
6.12323399573677E-017,8.32203342096177E-016;                         525P    531
100,0.,0.,13.59091197,5.,13.59091197,-5.,13.59091197;                527P    532
102,4,509,513,519,523;                                               529P    533
102,4,511,517,521,527;                                               531P    534
142,1,507,529,531,1;                                                 533P    535
144,507,1,0,533;                                                     535P    536
110,0.,1013.5962618,0.,0.,13.5962618,0.;                             537P    537
110,0.,13.5962618,-6.,0.,13.252931213,-7.;                           539P    538
120,537,539,0.,6.28318530717959;                                     541P    539
126,1,1,1,0,1,0,0.,0.,1.,1.,1.,1.,0.,0.,0.,0.,3.141592654,0.,        543P    540
0.,1.,0.,0.,1.;                                                      543P    541
124,1.40271576953299E-014,1.,0.,-13.5962618003321,                   545P    542
-6.12323399573677E-017,8.58915688636046E-031,-1.,                    545P    543
13.5962618003321,-1.,1.40271576953299E-014,                          545P    544
6.12323399573677E-017,-1.90716908340248E-013;                        545P    545
100,0.,0.,13.5962618,6.,13.5962618,-6.,13.5962618;                   547P    546
126,1,1,1,0,1,0,0.,0.,1.,1.,1.,1.,0.,3.141592654,0.,1.,              549P    547
3.141592654,0.,0.,1.,0.,0.,1.;                                       549P    548
110,0.,13.5962618,6.,0.,13.252931213,7.;                             551P    549
126,1,1,1,0,1,0,0.,0.,1.,1.,1.,1.,1.,3.141592654,0.,1.,0.,0.,        553P    550
0.,1.,0.,0.,1.;                                                      553P    551
124,1.40271576953299E-014,1.,0.,-13.2529312133808,                   555P    552
-6.12323399573677E-017,8.58915688636046E-031,1.,                     555P    553
13.2529312133808,1.,-1.40271576953299E-014,                          555P    554
6.12323399573677E-017,1.85900956055452E-013;                         555P    555
100,0.,0.,13.252931213,7.,13.252931213,-7.,13.252931213;             557P    556
126,1,1,1,0,1,0,0.,0.,1.,1.,1.,1.,1.,0.,0.,0.,0.,0.,0.,1.,0.,        559P    557
0.,1.;                                                               559P    558
110,0.,13.252931213,-7.,0.,13.5962618,-6.;                           561P    559
102,4,543,549,553,559;                                               563P    560
102,4,547,551,557,561;                                               565P    561
142,1,541,563,565,1;                                                 567P    562
144,541,1,0,567;                                                     569P    563
110,0.,1013.252931213,0.,0.,13.252931213,0.;                         571P    564
110,0.,13.252931213,-7.,0.,12.751415299,-8.;                         573P    565
120,571,573,0.,6.28318530717959;                                     575P    566
126,1,1,1,0,1,0,0.,0.,1.,1.,1.,1.,0.,0.,0.,0.,3.141592654,0.,        577P    567
0.,1.,0.,0.,1.;                                                      577P    568
124,1.40271576953299E-014,1.,0.,-13.2529312133808,                   579P    569
-6.12323399573677E-017,8.58915688636046E-031,-1.,                    579P    570
13.2529312133808,-1.,1.40271576953299E-014,                          579P    571
6.12323399573677E-017,-1.85900956055452E-013;                        579P    572
100,0.,0.,13.252931213,7.,13.252931213,-7.,13.252931213;             581P    573
126,1,1,1,0,1,0,0.,0.,1.,1.,1.,1.,0.,3.141592654,0.,1.,              583P    574
3.141592654,0.,0.,1.,0.,0.,1.;                                       583P    575
110,0.,13.252931213,7.,0.,12.751415299,8.;                           585P    576
126,1,1,1,0,1,0,0.,0.,1.,1.,1.,1.,1.,3.141592654,0.,1.,0.,0.,        587P    577
0.,1.,0.,0.,1.;                                                      587P    578
124,1.40271576953299E-014,1.,0.,-12.7514152992702,                   589P    579
-6.12323399573677E-017,8.58915688636046E-031,1.,                     589P    580
12.7514152992702,1.,-1.40271576953299E-014,                          589P    581
6.12323399573677E-017,1.78866113241505E-013;                         589P    582
100,0.,0.,12.751415299,8.,12.751415299,-8.,12.751415299;             591P    583
126,1,1,1,0,1,0,0.,0.,1.,1.,1.,1.,1.,0.,0.,0.,0.,0.,0.,1.,0.,        593P    584
0.,1.;                                                               593P    585
110,0.,12.751415299,-8.,0.,13.252931213,-7.;                         595P    586
102,4,577,583,587,593;                                               597P    587
102,4,581,585,591,595;                                               599P    588
142,1,575,597,599,1;                                                 601P    589
144,575,1,0,601;                                                     603P    590
110,0.,1012.751415299,0.,0.,12.751415299,0.;                         605P    591
110,0.,12.751415299,-8.,0.,12.174232199,-9.;                         607P    592
120,605,607,0.,6.28318530717959;                                     609P    593
126,1,1,1,0,1,0,0.,0.,1.,1.,1.,1.,0.,0.,0.,0.,3.141592654,0.,        611P    594
0.,1.,0.,0.,1.;                                                      611P    595
124,1.40271576953299E-014,1.,0.,-12.7514152992702,                   613P    596
-6.12323399573677E-017,8.58915688636046E-031,-1.,                    613P    597
12.7514152992702,-1.,1.40271576953299E-014,                          613P    598
6.12323399573677E-017,-1.78866113241505E-013;                        613P    599
100,0.,0.,12.751415299,8.,12.751415299,-8.,12.751415299;             615P    600
126,1,1,1,0,1,0,0.,0.,1.,1.,1.,1.,0.,3.141592654,0.,1.,              617P    601
3.141592654,0.,0.,1.,0.,0.,1.;                                       617P    602
110,0.,12.751415299,8.,0.,12.174232199,9.;                           619P    603
126,1,1,1,0,1,0,0.,0.,1.,1.,1.,1.,1.,3.141592654,0.,1.,0.,0.,        621P    604
0.,1.,0.,0.,1.;                                                      621P    605
124,1.40271576953299E-014,1.,0.,-12.1742321993372,                   623P    606
-6.12323399573677E-017,8.58915688636046E-031,1.,                     623P    607
12.1742321993372,1.,-1.40271576953299E-014,                          623P    608
6.12323399573677E-017,1.70769874879666E-013;                         623P    609
100,0.,0.,12.174232199,9.,12.174232199,-9.,12.174232199;             625P    610
126,1,1,1,0,1,0,0.,0.,1.,1.,1.,1.,1.,0.,0.,0.,0.,0.,0.,1.,0.,        627P    611
0.,1.;                                                               627P    612
110,0.,12.174232199,-9.,0.,12.751415299,-8.;                         629P    613
102,4,611,617,621,627;                                               631P    614
102,4,615,619,625,629;                                               633P    615
142,1,609,631,633,1;                                                 635P    616
144,609,1,0,635;                                                     637P    617
110,0.,1012.174232199,0.,0.,12.174232199,0.;                         639P    618
110,0.,12.174232199,-9.,0.,11.536278279,-10.;                        641P    619
120,639,641,0.,6.28318530717959;                                     643P    620
126,1,1,1,0,1,0,0.,0.,1.,1.,1.,1.,0.,0.,0.,0.,3.141592654,0.,        645P    621
0.,1.,0.,0.,1.;                                                      645P    622
124,1.40271576953299E-014,1.,0.,-12.1742321993372,                   647P    623
-6.12323399573677E-017,8.58915688636046E-031,-1.,                    647P    624
12.1742321993372,-1.,1.40271576953299E-014,                          647P    625
6.12323399573677E-017,-1.70769874879666E-013;                        647P    626
100,0.,0.,12.174232199,9.,12.174232199,-9.,12.174232199;             649P    627
126,1,1,1,0,1,0,0.,0.,1.,1.,1.,1.,0.,3.141592654,0.,1.,              651P    628
3.141592654,0.,0.,1.,0.,0.,1.;                                       651P    629
110,0.,12.174232199,9.,0.,11.536278279,10.;                          653P    630
126,1,1,1,0,1,0,0.,0.,1.,1.,1.,1.,1.,3.141592654,0.,1.,0.,0.,        655P    631
0.,1.,0.,0.,1.;                                                      655P    632
124,1.40271576953299E-014,1.,0.,-11.5362782787813,                   657P    633
-6.12323399573677E-017,8.58915688636046E-031,1.,                     657P    634
11.5362782787813,1.,-1.40271576953299E-014,                          657P    635
6.12323399573677E-017,1.61821194633674E-013;                         657P    636
100,0.,0.,11.536278279,10.,11.536278279,-10.,11.536278279;           659P    637
126,1,1,1,0,1,0,0.,0.,1.,1.,1.,1.,1.,0.,0.,0.,0.,0.,0.,1.,0.,        661P    638
0.,1.;                                                               661P    639
110,0.,11.536278279,-10.,0.,12.174232199,-9.;                        663P    640
102,4,645,651,655,661;                                               665P    641
102,4,649,653,659,663;                                               667P    642
142,1,643,665,667,1;                                                 669P    643
144,643,1,0,669;                                                     671P    644
110,0.,1011.536278279,0.,0.,11.536278279,0.;                         673P    645
110,0.,11.536278279,-10.,0.,10.806003432,-11.;                       675P    646
120,673,675,0.,6.28318530717959;                                     677P    647
126,1,1,1,0,1,0,0.,0.,1.,1.,1.,1.,0.,0.,0.,0.,3.141592654,0.,        679P    648
0.,1.,0.,0.,1.;                                                      679P    649
124,1.40271576953299E-014,1.,0.,-11.5362782787813,                   681P    650
-6.12323399573677E-017,8.58915688636046E-031,-1.,                    681P    651
11.5362782787813,-1.,1.40271576953299E-014,                          681P    652
6.12323399573677E-017,-1.61821194633674E-013;                        681P    653
100,0.,0.,11.536278279,10.,11.536278279,-10.,11.536278279;           683P    654
126,1,1,1,0,1,0,0.,0.,1.,1.,1.,1.,0.,3.141592654,0.,1.,              685P    655
3.141592654,0.,0.,1.,0.,0.,1.;                                       685P    656
110,0.,11.536278279,10.,0.,10.806003432,11.;                         687P    657
126,1,1,1,0,1,0,0.,0.,1.,1.,1.,1.,1.,3.141592654,0.,1.,0.,0.,        689P    658
0.,1.,0.,0.,1.;                                                      689P    659
124,1.40271576953299E-014,1.,0.,-10.8060034316736,                   691P    660
-6.12323399573677E-017,8.58915688636046E-031,1.,                     691P    661
10.8060034316736,1.,-1.40271576953299E-014,                          691P    662
6.12323399573677E-017,1.51577514192362E-013;                         691P    663
100,0.,0.,10.806003432,11.,10.806003432,-11.,10.806003432;           693P    664
126,1,1,1,0,1,0,0.,0.,1.,1.,1.,1.,1.,0.,0.,0.,0.,0.,0.,1.,0.,        695P    665
0.,1.;                                                               695P    666
110,0.,10.806003432,-11.,0.,11.536278279,-10.;                       697P    667
102,4,679,685,689,695;                                               699P    668
102,4,683,687,693,697;                                               701P    669
142,1,677,699,701,1;                                                 703P    670
144,677,1,0,703;                                                     705P    671
110,0.,1010.806003432,0.,0.,10.806003432,0.;                         707P    672
110,0.,10.806003432,-11.,0.,10.034375693,-12.;                       709P    673
120,707,709,0.,6.28318530717959;                                     711P    674
126,1,1,1,0,1,0,0.,0.,1.,1.,1.,1.,0.,0.,0.,0.,3.141592654,0.,        713P    675
0.,1.,0.,0.,1.;                                                      713P    676
124,1.40271576953299E-014,1.,0.,-10.8060034316736,                   715P    677
-6.12323399573677E-017,8.58915688636046E-031,-1.,                    715P    678
10.8060034316736,-1.,1.40271576953299E-014,                          715P    679
6.12323399573677E-017,-1.51577514192362E-013;                        715P    680
100,0.,0.,10.806003432,11.,10.806003432,-11.,10.806003432;           717P    681
126,1,1,1,0,1,0,0.,0.,1.,1.,1.,1.,0.,3.141592654,0.,1.,              719P    682
3.141592654,0.,0.,1.,0.,0.,1.;                                       719P    683
110,0.,10.806003432,11.,0.,10.034375693,12.;                         721P    684
126,1,1,1,0,1,0,0.,0.,1.,1.,1.,1.,1.,3.141592654,0.,1.,0.,0.,        723P    685
0.,1.,0.,0.,1.;                                                      723P    686
124,1.40271576953299E-014,1.,0.,-10.0343756933438,                   725P    687
-6.12323399573677E-017,8.58915688636046E-031,1.,                     725P    688
10.0343756933438,1.,-1.40271576953299E-014,                          725P    689
6.12323399573677E-017,1.40753770224719E-013;                         725P    690
100,0.,0.,10.034375693,12.,10.034375693,-12.,10.034375693;           727P    691
126,1,1,1,0,1,0,0.,0.,1.,1.,1.,1.,1.,0.,0.,0.,0.,0.,0.,1.,0.,        729P    692
0.,1.;                                                               729P    693
110,0.,10.034375693,-12.,0.,10.806003432,-11.;                       731P    694
102,4,713,719,723,729;                                               733P    695
102,4,717,721,727,731;                                               735P    696
142,1,711,733,735,1;                                                 737P    697
144,711,1,0,737;                                                     739P    698
110,0.,1010.034375693,0.,0.,10.034375693,0.;                         741P    699
110,0.,10.034375693,-12.,0.,9.292600201,-13.;                        743P    700
120,741,743,0.,6.28318530717959;                                     745P    701
126,1,1,1,0,1,0,0.,0.,1.,1.,1.,1.,0.,0.,0.,0.,3.141592654,0.,        747P    702
0.,1.,0.,0.,1.;                                                      747P    703
124,1.40271576953299E-014,1.,0.,-10.0343756933438,                   749P    704
-6.12323399573677E-017,8.58915688636046E-031,-1.,                    749P    705
10.0343756933438,-1.,1.40271576953299E-014,                          749P    706
6.12323399573677E-017,-1.40753770224719E-013;                        749P    707
100,0.,0.,10.034375693,12.,10.034375693,-12.,10.034375693;           751P    708
126,1,1,1,0,1,0,0.,0.,1.,1.,1.,1.,0.,3.141592654,0.,1.,              753P    709
3.141592654,0.,0.,1.,0.,0.,1.;                                       753P    710
110,0.,10.034375693,12.,0.,9.292600201,13.;                          755P    711
126,1,1,1,0,1,0,0.,0.,1.,1.,1.,1.,1.,3.141592654,0.,1.,0.,0.,        757P    712
0.,1.,0.,0.,1.;                                                      757P    713
124,1.40271576953299E-014,1.,0.,-9.29260020110475,                   759P    714
-6.12323399573677E-017,8.58915688636046E-031,1.,                     759P    715
9.29260020110475,1.,-1.40271576953299E-014,                          759P    716
6.12323399573677E-017,1.30348768420551E-013;                         759P    717
100,0.,0.,9.292600201,13.,9.292600201,-13.,9.292600201;              761P    718
126,1,1,1,0,1,0,0.,0.,1.,1.,1.,1.,1.,0.,0.,0.,0.,0.,0.,1.,0.,        763P    719
0.,1.;                                                               763P    720
110,0.,9.292600201,-13.,0.,10.034375693,-12.;                        765P    721
102,4,747,753,757,763;                                               767P    722
102,4,751,755,761,765;                                               769P    723
142,1,745,767,769,1;                                                 771P    724
144,745,1,0,771;                                                     773P    725
110,0.,1009.292600201,0.,0.,9.292600201,0.;                          775P    726
110,0.,9.292600201,-13.,0.,8.528889747,-14.;                         777P    727
120,775,777,0.,6.28318530717959;                                     779P    728
126,1,1,1,0,1,0,0.,0.,1.,1.,1.,1.,0.,0.,0.,0.,3.141592654,0.,        781P    729
0.,1.,0.,0.,1.;                                                      781P    730
124,1.40271576953299E-014,1.,0.,-9.29260020110475,                   783P    731
-6.12323399573677E-017,8.58915688636046E-031,-1.,                    783P    732
9.29260020110475,-1.,1.40271576953299E-014,                          783P    733
6.12323399573677E-017,-1.30348768420551E-013;                        783P    734
100,0.,0.,9.292600201,13.,9.292600201,-13.,9.292600201;              785P    735
126,1,1,1,0,1,0,0.,0.,1.,1.,1.,1.,0.,3.141592654,0.,1.,              787P    736
3.141592654,0.,0.,1.,0.,0.,1.;                                       787P    737
110,0.,9.292600201,13.,0.,8.528889747,14.;                           789P    738
126,1,1,1,0,1,0,0.,0.,1.,1.,1.,1.,1.,3.141592654,0.,1.,0.,0.,        791P    739
0.,1.,0.,0.,1.;                                                      791P    740
124,1.40271576953299E-014,1.,0.,-8.5288897472014,                    793P    741
-6.12323399573677E-017,8.58915688636046E-031,1.,                     793P    742
8.5288897472014,1.,-1.40271576953299E-014,                           793P    743
6.12323399573677E-017,1.19636081450076E-013;                         793P    744
100,0.,0.,8.528889747,14.,8.528889747,-14.,8.528889747;              795P    745
126,1,1,1,0,1,0,0.,0.,1.,1.,1.,1.,1.,0.,0.,0.,0.,0.,0.,1.,0.,        797P    746
0.,1.;                                                               797P    747
110,0.,8.528889747,-14.,0.,9.292600201,-13.;                         799P    748
102,4,781,787,791,797;                                               801P    749
102,4,785,789,795,799;                                               803P    750
142,1,779,801,803,1;                                                 805P    751
144,779,1,0,805;                                                     807P    752
110,0.,1008.528889747,0.,0.,8.528889747,0.;                          809P    753
110,0.,8.528889747,-14.,0.,7.821112784,-15.;                         811P    754
120,809,811,0.,6.28318530717959;                                     813P    755
126,1,1,1,0,1,0,0.,0.,1.,1.,1.,1.,0.,0.,0.,0.,3.141592654,0.,        815P    756
0.,1.,0.,0.,1.;                                                      815P    757
124,1.40271576953299E-014,1.,0.,-8.5288897472014,                    817P    758
-6.12323399573677E-017,8.58915688636046E-031,-1.,                    817P    759
8.5288897472014,-1.,1.40271576953299E-014,                           817P    760
6.12323399573677E-017,-1.19636081450076E-013;                        817P    761
100,0.,0.,8.528889747,14.,8.528889747,-14.,8.528889747;              819P    762
126,1,1,1,0,1,0,0.,0.,1.,1.,1.,1.,0.,3.141592654,0.,1.,              821P    763
3.141592654,0.,0.,1.,0.,0.,1.;                                       821P    764
110,0.,8.528889747,14.,0.,7.821112784,15.;                           823P    765
126,1,1,1,0,1,0,0.,0.,1.,1.,1.,1.,1.,3.141592654,0.,1.,0.,0.,        825P    766
0.,1.,0.,0.,1.;                                                      825P    767
124,1.40271576953299E-014,1.,0.,-7.82111278390363,                   827P    768
-6.12323399573677E-017,8.58915688636046E-031,1.,                     827P    769
7.82111278390363,1.,-1.40271576953299E-014,                          827P    770
6.12323399573677E-017,1.09707982372777E-013;                         827P    771
100,0.,0.,7.821112784,15.,7.821112784,-15.,7.821112784;              829P    772
126,1,1,1,0,1,0,0.,0.,1.,1.,1.,1.,1.,0.,0.,0.,0.,0.,0.,1.,0.,        831P    773
0.,1.;                                                               831P    774
110,0.,7.821112784,-15.,0.,8.528889747,-14.;                         833P    775
102,4,815,821,825,831;                                               835P    776
102,4,819,823,829,833;                                               837P    777
142,1,813,835,837,1;                                                 839P    778
144,813,1,0,839;                                                     841P    779
110,0.,1007.821112784,0.,0.,7.821112784,0.;                          843P    780
110,0.,7.821112784,-15.,0.,7.11221169,-16.;                          845P    781
120,843,845,0.,6.28318530717959;                                     847P    782
126,1,1,1,0,1,0,0.,0.,1.,1.,1.,1.,0.,0.,0.,0.,3.141592654,0.,        849P    783
0.,1.,0.,0.,1.;                                                      849P    784
124,1.40271576953299E-014,1.,0.,-7.82111278390363,                   851P    785
-6.12323399573677E-017,8.58915688636046E-031,-1.,                    851P    786
7.82111278390363,-1.,1.40271576953299E-014,                          851P    787
6.12323399573677E-017,-1.09707982372777E-013;                        851P    788
100,0.,0.,7.821112784,15.,7.821112784,-15.,7.821112784;              853P    789
126,1,1,1,0,1,0,0.,0.,1.,1.,1.,1.,0.,3.141592654,0.,1.,              855P    790
3.141592654,0.,0.,1.,0.,0.,1.;                                       855P    791
110,0.,7.821112784,15.,0.,7.11221169,16.;                            857P    792
126,1,1,1,0,1,0,0.,0.,1.,1.,1.,1.,1.,3.141592654,0.,1.,0.,0.,        859P    793
0.,1.,0.,0.,1.;                                                      859P    794
124,1.40271576953299E-014,1.,0.,-7.11221169042079,                   861P    795
-6.12323399573677E-017,8.58915688636046E-031,1.,                     861P    796
7.11221169042079,1.,-1.40271576953299E-014,                          861P    797
6.12323399573677E-017,9.97641149441012E-014;                         861P    798
100,0.,0.,7.11221169,16.,7.11221169,-16.,7.11221169;                 863P    799
126,1,1,1,0,1,0,0.,0.,1.,1.,1.,1.,1.,0.,0.,0.,0.,0.,0.,1.,0.,        865P    800
0.,1.;                                                               865P    801
110,0.,7.11221169,-16.,0.,7.821112784,-15.;                          867P    802
102,4,849,855,859,865;                                               869P    803
102,4,853,857,863,867;                                               871P    804
142,1,847,869,871,1;                                                 873P    805
144,847,1,0,873;                                                     875P    806
110,0.,1004.837127059,0.,0.,4.837127059,0.;                          877P    807
110,0.,7.11221169,-16.,0.,4.837127059,-17.;                          879P    808
120,877,879,0.,6.28318530717959;                                     881P    809
126,1,1,1,0,1,0,0.,0.,1.,1.,1.,1.,0.,0.,0.,0.,3.141592654,0.,        883P    810
0.,1.,0.,0.,1.;                                                      883P    811
124,1.40271576953299E-014,1.,0.,-7.11221169042079,                   885P    812
-6.12323399573677E-017,8.58915688636046E-031,-1.,                    885P    813
7.11221169042079,-1.,1.40271576953299E-014,                          885P    814
6.12323399573677E-017,-9.97641149441012E-014;                        885P    815
100,0.,0.,7.11221169,16.,7.11221169,-16.,7.11221169;                 887P    816
126,1,1,1,0,1,0,0.,0.,1.,1.,1.,1.,0.,3.141592654,0.,1.,              889P    817
3.141592654,0.,0.,1.,0.,0.,1.;                                       889P    818
110,0.,7.11221169,16.,0.,4.837127059,17.;                            891P    819
126,1,1,1,0,1,0,0.,0.,1.,1.,1.,1.,1.,3.141592654,0.,1.,0.,0.,        893P    820
0.,1.,0.,0.,1.;                                                      893P    821
124,1.40271576953299E-014,1.,0.,-4.83712705858374,                   895P    822
-6.12323399573677E-017,8.58915688636046E-031,1.,                     895P    823
4.83712705858374,1.,-1.40271576953299E-014,                          895P    824
6.12323399573677E-017,6.78511440431014E-014;                         895P    825
100,0.,0.,4.837127059,17.,4.837127059,-17.,4.837127059;              897P    826
126,1,1,1,0,1,0,0.,0.,1.,1.,1.,1.,1.,0.,0.,0.,0.,0.,0.,1.,0.,        899P    827
0.,1.;                                                               899P    828
110,0.,4.837127059,-17.,0.,7.11221169,-16.;                          901P    829
102,4,883,889,893,899;                                               903P    830
102,4,887,891,897,901;                                               905P    831
142,1,881,903,905,1;                                                 907P    832
144,881,1,0,907;                                                     909P    833
110,0.,1004.837127059,0.,0.,4.837127059,0.;                          911P    834
110,0.,4.837127059,-17.,0.,2.616520691,-18.;                         913P    835
120,911,913,0.,6.28318530717959;                                     915P    836
126,1,1,1,0,1,0,0.,0.,1.,1.,1.,1.,0.,0.,0.,0.,3.141592654,0.,        917P    837
0.,1.,0.,0.,1.;                                                      917P    838
124,1.40271576953299E-014,1.,0.,-4.83712705858374,                   919P    839
-6.12323399573677E-017,8.58915688636046E-031,-1.,                    919P    840
4.83712705858374,-1.,1.40271576953299E-014,                          919P    841
6.12323399573677E-017,-6.78511440431014E-014;                        919P    842
100,0.,0.,4.837127059,17.,4.837127059,-17.,4.837127059;              921P    843
126,1,1,1,0,1,0,0.,0.,1.,1.,1.,1.,0.,3.141592654,0.,1.,              923P    844
3.141592654,0.,0.,1.,0.,0.,1.;                                       923P    845
110,0.,4.837127059,17.,0.,2.616520691,18.;                           925P    846
126,1,1,1,0,1,0,0.,0.,1.,1.,1.,1.,1.,3.141592654,0.,1.,0.,0.,        927P    847
0.,1.,0.,0.,1.;                                                      927P    848
124,1.40271576953299E-014,1.,0.,-2.61652069056767,                   929P    849
-6.12323399573677E-017,8.58915688636046E-031,1.,                     929P    850
2.61652069056767,1.,-1.40271576953299E-014,                          929P    851
6.12323399573677E-017,3.67023483396862E-014;                         929P    852
100,0.,0.,2.616520691,18.,2.616520691,-18.,2.616520691;              931P    853
126,1,1,1,0,1,0,0.,0.,1.,1.,1.,1.,1.,0.,0.,0.,0.,0.,0.,1.,0.,        933P    854
0.,1.;                                                               933P    855
110,0.,2.616520691,-18.,0.,4.837127059,-17.;                         935P    856
102,4,917,923,927,933;                                               937P    857
102,4,921,925,931,935;                                               939P    858
142,1,915,937,939,1;                                                 941P    859
144,915,1,0,941;                                                     943P    860
110,0.,-999.935658804,0.,0.,0.064341196,0.;                          945P    861
110,0.,0.,0.1,0.,0.064341196,0.15;                                   947P    862
120,945,947,0.,6.28318530717959;                                     949P    863
126,1,1,1,0,1,0,0.,0.,1.,1.,1.,1.,0.,6.283185307,0.,1.,              951P    864
6.283185307,0.,0.,1.,0.,0.,1.;                                       951P    865
110,0.,0.,0.1,0.,0.064341196,0.15;                                   953P    866
126,1,1,1,0,1,0,0.,0.,1.,1.,1.,1.,1.,6.283185307,0.,1.,              955P    867
3.141592654,0.,0.,1.,0.,0.,1.;                                       955P    868
124,6.12323399573677E-017,-1.,0.,0.0643411958827778,                 957P    869
6.12323399573677E-017,3.74939945665464E-033,-1.,                     957P    870
0.0643411958827778,1.,6.12323399573677E-017,                         957P    871
6.12323399573677E-017,-3.93976197955783E-018;                        957P    872
100,0.,0.,0.064341196,0.15,0.064341196,-0.15,0.064341196;            959P    873
126,1,1,1,0,1,0,0.,0.,1.,1.,1.,1.,1.,3.141592654,0.,0.,              961P    874
3.141592654,0.,0.,1.,0.,0.,1.;                                       961P    875
110,0.,0.064341196,-0.15,0.,0.,-0.1;                                 963P    876
126,1,1,1,0,1,0,0.,0.,1.,1.,1.,1.,0.,3.141592654,0.,0.,              965P    877
6.283185307,0.,0.,1.,0.,0.,1.;                                       965P    878
124,6.12323399573677E-017,-1.,0.,0.,6.12323399573677E-017,           967P    879
3.74939945665464E-033,1.,0.,-1.,-6.12323399573677E-017,              967P    880
6.12323399573677E-017,0.;                                            967P    881
100,0.,0.,0.,0.1,0.,-0.1,0.;                                         969P    882
102,4,951,955,961,965;                                               971P    883
102,4,953,959,963,969;                                               973P    884
142,1,949,971,973,1;                                                 975P    885
144,949,1,0,975;                                                     977P    886
110,0.,-999.749041745,0.,0.,0.250958255,0.;                          979P    887
110,0.,0.064341196,0.15,0.,0.250958255,0.2;                          981P    888
120,979,981,0.,6.28318530717959;                                     983P    889
126,1,1,1,0,1,0,0.,0.,1.,1.,1.,1.,0.,6.283185307,0.,1.,              985P    890
6.283185307,0.,0.,1.,0.,0.,1.;                                       985P    891
110,0.,0.064341196,0.15,0.,0.250958255,0.2;                          987P    892
126,1,1,1,0,1,0,0.,0.,1.,1.,1.,1.,1.,6.283185307,0.,1.,              989P    893
3.141592654,0.,0.,1.,0.,0.,1.;                                       989P    894
124,6.12323399573677E-017,-1.,0.,0.250958255351328,                  991P    895
6.12323399573677E-017,3.74939945665464E-033,-1.,                     991P    896
0.250958255351328,1.,6.12323399573677E-017,                          991P    897
6.12323399573677E-017,-1.53667612067804E-017;                        991P    898
100,0.,0.,0.250958255,0.2,0.250958255,-0.2,0.250958255;              993P    899
126,1,1,1,0,1,0,0.,0.,1.,1.,1.,1.,1.,3.141592654,0.,0.,              995P    900
3.141592654,0.,0.,1.,0.,0.,1.;                                       995P    901
110,0.,0.250958255,-0.2,0.,0.064341196,-0.15;                        997P    902
126,1,1,1,0,1,0,0.,0.,1.,1.,1.,1.,0.,3.141592654,0.,0.,              999P    903
6.283185307,0.,0.,1.,0.,0.,1.;                                       999P    904
124,6.12323399573677E-017,-1.,0.,0.0643411958827778,                1001P    905
6.12323399573677E-017,3.74939945665464E-033,1.,                     1001P    906
0.0643411958827778,-1.,-6.12323399573677E-017,                      1001P    907
6.12323399573677E-017,3.93976197955783E-018;                        1001P    908
100,0.,0.,0.064341196,0.15,0.064341196,-0.15,0.064341196;           1003P    909
102,4,985,989,995,999;                                              1005P    910
102,4,987,993,997,1003;                                             1007P    911
142,1,983,1005,1007,1;                                              1009P    912
144,983,1,0,1009;                                                   1011P    913
110,0.,1002.616520691,0.,0.,2.616520691,0.;                         1013P    914
110,0.,2.616520691,-18.,0.,1.892593483,-18.6;                       1015P    915
120,1013,1015,0.,6.28318530717959;                                  1017P    916
126,1,1,1,0,1,0,0.,0.,1.,1.,1.,1.,0.,0.,0.,0.,3.141592654,0.,       1019P    917
0.,1.,0.,0.,1.;                                                     1019P    918
124,1.40271576953299E-014,1.,0.,-2.61652069056767,                  1021P    919
-6.12323399573677E-017,8.58915688636046E-031,-1.,                   1021P    920
2.61652069056767,-1.,1.40271576953299E-014,                         1021P    921
6.12323399573677E-017,-3.67023483396862E-014;                       1021P    922
100,0.,0.,2.616520691,18.,2.616520691,-18.,2.616520691;             1023P    923
126,1,1,1,0,1,0,0.,0.,1.,1.,1.,1.,0.,3.141592654,0.,1.,             1025P    924
3.141592654,0.,0.,1.,0.,0.,1.;                                      1025P    925
110,0.,2.616520691,18.,0.,1.892593483,18.6;                         1027P    926
126,1,1,1,0,1,0,0.,0.,1.,1.,1.,1.,1.,3.141592654,0.,1.,0.,0.,       1029P    927
0.,1.,0.,0.,1.;                                                     1029P    928
124,1.40271576953299E-014,1.,0.,-1.89259348286337,                  1031P    929
-6.12323399573677E-017,8.58915688636046E-031,1.,                    1031P    930
1.89259348286337,1.,-1.40271576953299E-014,                         1031P    931
6.12323399573677E-017,2.65477072372781E-014;                        1031P    932
100,0.,0.,1.892593483,18.6,1.892593483,-18.6,1.892593483;           1033P    933
126,1,1,1,0,1,0,0.,0.,1.,1.,1.,1.,1.,0.,0.,0.,0.,0.,0.,1.,0.,       1035P    934
0.,1.;                                                              1035P    935
110,0.,1.892593483,-18.6,0.,2.616520691,-18.;                       1037P    936
102,4,1019,1025,1029,1035;                                          1039P    937
102,4,1023,1027,1033,1037;                                          1041P    938
142,1,1017,1039,1041,1;                                             1043P    939
144,1017,1,0,1043;                                                  1045P    940
128,1,1,1,1,0,0,1,0,0,0.,0.,1.,1.,0.,0.,1.,1.,1.,1.,1.,1.,          1047P    941
-18.8232,0.,18.8232,-18.8232,0.,-18.8232,18.8232,0.,18.8232,        1047P    942
18.8232,0.,-18.8232,0.,1.,0.,1.;                                    1047P    943
126,64,2,1,0,1,0,0.,0.,0.,0.03125,0.03125,0.0625,0.0625,            1049P    944
0.09375,0.09375,0.125,0.125,0.15625,0.15625,0.1875,0.1875,          1049P    945
0.21875,0.21875,0.25,0.25,0.28125,0.28125,0.3125,0.3125,            1049P    946
0.34375,0.34375,0.375,0.375,0.40625,0.40625,0.4375,0.4375,          1049P    947
0.46875,0.46875,0.5,0.5,0.53125,0.53125,0.5625,0.5625,0.59375,      1049P    948
0.59375,0.625,0.625,0.65625,0.65625,0.6875,0.6875,0.71875,          1049P    949
0.71875,0.75,0.75,0.78125,0.78125,0.8125,0.8125,0.84375,            1049P    950
0.84375,0.875,0.875,0.90625,0.90625,0.9375,0.9375,0.96875,          1049P    951
0.96875,1.,1.,1.,1.,1.,1.,1.,1.,1.,1.,1.,1.,1.,1.,1.,1.,1.,1.,      1049P    952
1.,1.,1.,1.,1.,1.,1.,1.,1.,1.,1.,1.,1.,1.,1.,1.,1.,1.,1.,1.,1.,     1049P    953
1.,1.,1.,1.,1.,1.,1.,1.,1.,1.,1.,1.,1.,1.,1.,1.,1.,1.,1.,1.,1.,     1049P    954
1.,1.,1.,1.,1.,1.,1.,1.,0.994071146,0.5,0.,0.994071146,             1049P    955
0.524272159,0.,0.991692059,0.548427441,0.,0.989312971,              1049P    956
0.572582723,0.,0.984577708,0.596388499,0.,0.979842444,              1049P    957
0.620194275,0.,0.972796609,0.643421283,0.,0.965750773,              1049P    958
0.666648291,0.,0.95646222,0.689072842,0.,0.947173667,               1049P    959
0.711497393,0.,0.93573185,0.732903526,0.,0.924290033,               1049P    960
0.754309659,0.,0.910805144,0.774491222,0.,0.897320255,              1049P    961
0.794672784,0.,0.881922161,0.813435417,0.,0.866524066,              1049P    962
0.83219805,0.,0.849361058,0.849361058,0.,0.83219805,                1049P    963
0.866524066,0.,0.813435417,0.881922161,0.,0.794672784,              1049P    964
0.897320255,0.,0.774491222,0.910805144,0.,0.754309659,              1049P    965
0.924290033,0.,0.732903526,0.93573185,0.,0.711497393,               1049P    966
0.947173667,0.,0.689072842,0.95646222,0.,0.666648291,               1049P    967
0.965750773,0.,0.643421283,0.972796609,0.,0.620194275,              1049P    968
0.979842444,0.,0.596388499,0.984577708,0.,0.572582723,              1049P    969
0.989312971,0.,0.548427441,0.991692059,0.,0.524272159,              1049P    970
0.994071146,0.,0.5,0.994071146,0.,0.475727841,0.994071146,0.,       1049P    971
0.451572559,0.991692059,0.,0.427417277,0.989312971,0.,              1049P    972
0.403611501,0.984577708,0.,0.379805725,0.979842444,0.,              1049P    973
0.356578717,0.972796609,0.,0.333351709,0.965750773,0.,              1049P    974
0.310927158,0.95646222,0.,0.288502607,0.947173667,0.,               1049P    975
0.267096474,0.93573185,0.,0.245690341,0.924290033,0.,               1049P    976
0.225508778,0.910805144,0.,0.205327216,0.897320255,0.,              1049P    977
0.186564583,0.881922161,0.,0.16780195,0.866524066,0.,               1049P    978
0.150638942,0.849361058,0.,0.133475934,0.83219805,0.,               1049P    979
0.118077839,0.813435417,0.,0.102679745,0.794672784,0.,              1049P    980
0.089194856,0.774491222,0.,0.075709967,0.754309659,0.,              1049P    981
0.06426815,0.732903526,0.,0.052826333,0.711497393,0.,               1049P    982
0.04353778,0.689072842,0.,0.034249227,0.666648291,0.,               1049P    983
0.027203391,0.643421283,0.,0.020157556,0.620194275,0.,              1049P    984
0.015422292,0.596388499,0.,0.010687029,0.572582723,0.,              1049P    985
0.008307941,0.548427441,0.,0.005928854,0.524272159,0.,              1049P    986
0.005928854,0.5,0.,0.,1.,0.,0.,-1.;                                 1049P    987
124,1.40271576953299E-014,1.,0.,0.,-6.12323399573677E-017,          1051P    988
8.58915688636046E-031,-1.,0.,-1.,1.40271576953299E-014,             1051P    989
6.12323399573677E-017,0.;                                           1051P    990
100,0.,0.,0.,18.6,0.,-18.6,0.;                                      1053P    991
126,64,2,1,0,1,0,0.,0.,0.,0.03125,0.03125,0.0625,0.0625,            1055P    992
0.09375,0.09375,0.125,0.125,0.15625,0.15625,0.1875,0.1875,          1055P    993
0.21875,0.21875,0.25,0.25,0.28125,0.28125,0.3125,0.3125,            1055P    994
0.34375,0.34375,0.375,0.375,0.40625,0.40625,0.4375,0.4375,          1055P    995
0.46875,0.46875,0.5,0.5,0.53125,0.53125,0.5625,0.5625,0.59375,      1055P    996
0.59375,0.625,0.625,0.65625,0.65625,0.6875,0.6875,0.71875,          1055P    997
0.71875,0.75,0.75,0.78125,0.78125,0.8125,0.8125,0.84375,            1055P    998
0.84375,0.875,0.875,0.90625,0.90625,0.9375,0.9375,0.96875,          1055P    999
0.96875,1.,1.,1.,1.,1.,1.,1.,1.,1.,1.,1.,1.,1.,1.,1.,1.,1.,1.,      1055P   1000
1.,1.,1.,1.,1.,1.,1.,1.,1.,1.,1.,1.,1.,1.,1.,1.,1.,1.,1.,1.,1.,     1055P   1001
1.,1.,1.,1.,1.,1.,1.,1.,1.,1.,1.,1.,1.,1.,1.,1.,1.,1.,1.,1.,1.,     1055P   1002
1.,1.,1.,1.,1.,1.,1.,1.,0.005928854,0.5,0.,0.005928854,             1055P   1003
0.475727841,0.,0.008307941,0.451572559,0.,0.010687029,              1055P   1004
0.427417277,0.,0.015422292,0.403611501,0.,0.020157556,              1055P   1005
0.379805725,0.,0.027203391,0.356578717,0.,0.034249227,              1055P   1006
0.333351709,0.,0.04353778,0.310927158,0.,0.052826333,               1055P   1007
0.288502607,0.,0.06426815,0.267096474,0.,0.075709967,               1055P   1008
0.245690341,0.,0.089194856,0.225508778,0.,0.102679745,              1055P   1009
0.205327216,0.,0.118077839,0.186564583,0.,0.133475934,              1055P   1010
0.16780195,0.,0.150638942,0.150638942,0.,0.16780195,                1055P   1011
0.133475934,0.,0.186564583,0.118077839,0.,0.205327216,              1055P   1012
0.102679745,0.,0.225508778,0.089194856,0.,0.245690341,              1055P   1013
0.075709967,0.,0.267096474,0.06426815,0.,0.288502607,               1055P   1014
0.052826333,0.,0.310927158,0.04353778,0.,0.333351709,               1055P   1015
0.034249227,0.,0.356578717,0.027203391,0.,0.379805725,              1055P   1016
0.020157556,0.,0.403611501,0.015422292,0.,0.427417277,              1055P   1017
0.010687029,0.,0.451572559,0.008307941,0.,0.475727841,              1055P   1018
0.005928854,0.,0.5,0.005928854,0.,0.524272159,0.005928854,0.,       1055P   1019
0.548427441,0.008307941,0.,0.572582723,0.010687029,0.,              1055P   1020
0.596388499,0.015422292,0.,0.620194275,0.020157556,0.,              1055P   1021
0.643421283,0.027203391,0.,0.666648291,0.034249227,0.,              1055P   1022
0.689072842,0.04353778,0.,0.711497393,0.052826333,0.,               1055P   1023
0.732903526,0.06426815,0.,0.754309659,0.075709967,0.,               1055P   1024
0.774491222,0.089194856,0.,0.794672784,0.102679745,0.,              1055P   1025
0.813435417,0.118077839,0.,0.83219805,0.133475934,0.,               1055P   1026
0.849361058,0.150638942,0.,0.866524066,0.16780195,0.,               1055P   1027
0.881922161,0.186564583,0.,0.897320255,0.205327216,0.,              1055P   1028
0.910805144,0.225508778,0.,0.924290033,0.245690341,0.,              1055P   1029
0.93573185,0.267096474,0.,0.947173667,0.288502607,0.,               1055P   1030
0.95646222,0.310927158,0.,0.965750773,0.333351709,0.,               1055P   1031
0.972796609,0.356578717,0.,0.979842444,0.379805725,0.,              1055P   1032
0.984577708,0.403611501,0.,0.989312971,0.427417277,0.,              1055P   1033
0.991692059,0.451572559,0.,0.994071146,0.475727841,0.,              1055P   1034
0.994071146,0.5,0.,0.,1.,0.,0.,-1.;                                 1055P   1035
124,6.12323399573677E-017,-1.,0.,0.,6.12323399573677E-017,          1057P   1036
3.74939945665464E-033,-1.,0.,1.,6.12323399573677E-017,              1057P   1037
6.12323399573677E-017,0.;                                           1057P   1038
100,0.,0.,0.,18.6,0.,-18.6,0.;                                      1059P   1039
102,2,1049,1055;                                                    1061P   1040
102,2,1053,1059;                                                    1063P   1041
142,1,1047,1061,1063,1;                                             1065P   1042
126,16,2,1,0,1,0,0.,0.,0.,0.125,0.125,0.25,0.25,0.375,0.375,        1067P   1043
0.5,0.5,0.625,0.625,0.75,0.75,0.875,0.875,1.,1.,1.,1.,1.,1.,1.,     1067P   1044
1.,1.,1.,1.,1.,1.,1.,1.,1.,1.,1.,1.,1.,0.502656296,0.5,0.,          1067P   1045
0.502656296,0.49947163,0.,0.502454098,0.498983479,0.,               1067P   1046
0.502251899,0.498495329,0.,0.501878285,0.498121715,0.,              1067P   1047
0.501504671,0.497748101,0.,0.501016521,0.497545902,0.,              1067P   1048
0.50052837,0.497343704,0.,0.5,0.497343704,0.,0.49947163,            1067P   1049
0.497343704,0.,0.498983479,0.497545902,0.,0.498495329,              1067P   1050
0.497748101,0.,0.498121715,0.498121715,0.,0.497748101,              1067P   1051
0.498495329,0.,0.497545902,0.498983479,0.,0.497343704,              1067P   1052
0.49947163,0.,0.497343704,0.5,0.,0.,1.,0.,0.,1.;                    1067P   1053
124,6.12323399573677E-017,-1.,0.,0.,6.12323399573677E-017,          1069P   1054
3.74939945665464E-033,1.,0.,-1.,-6.12323399573677E-017,             1069P   1055
6.12323399573677E-017,0.;                                           1069P   1056
100,0.,0.,0.,0.1,0.,-0.1,0.;                                        1071P   1057
126,16,2,1,0,1,0,0.,0.,0.,0.125,0.125,0.25,0.25,0.375,0.375,        1073P   1058
0.5,0.5,0.625,0.625,0.75,0.75,0.875,0.875,1.,1.,1.,1.,1.,1.,1.,     1073P   1059
1.,1.,1.,1.,1.,1.,1.,1.,1.,1.,1.,1.,1.,0.497343704,0.5,0.,          1073P   1060
0.497343704,0.50052837,0.,0.497545902,0.501016521,0.,               1073P   1061
0.497748101,0.501504671,0.,0.498121715,0.501878285,0.,              1073P   1062
0.498495329,0.502251899,0.,0.498983479,0.502454098,0.,              1073P   1063
0.49947163,0.502656296,0.,0.5,0.502656296,0.,0.50052837,            1073P   1064
0.502656296,0.,0.501016521,0.502454098,0.,0.501504671,              1073P   1065
0.502251899,0.,0.501878285,0.501878285,0.,0.502251899,              1073P   1066
0.501504671,0.,0.502454098,0.501016521,0.,0.502656296,              1073P   1067
0.50052837,0.,0.502656296,0.5,0.,0.,1.,0.,0.,1.;                    1073P   1068
124,1.40271576953299E-014,1.,0.,0.,-6.12323399573677E-017,          1075P   1069
8.58915688636046E-031,1.,0.,1.,-1.40271576953299E-014,              1075P   1070
6.12323399573677E-017,0.;                                           1075P   1071
100,0.,0.,0.,0.1,0.,-0.1,0.;                                        1077P   1072
102,2,1067,1073;                                                    1079P   1073
102,2,1071,1077;                                                    1081P   1074
142,1,1047,1079,1081,1;                                             1083P   1075
126,16,2,1,0,1,0,0.,0.,0.,0.125,0.125,0.25,0.25,0.375,0.375,        1085P   1076
0.5,0.5,0.625,0.625,0.75,0.75,0.875,0.875,1.,1.,1.,1.,1.,1.,1.,     1085P   1077
1.,1.,1.,1.,1.,1.,1.,1.,1.,1.,1.,1.,1.,0.480077776,0.606251859,     1085P   1078
0.,0.480077776,0.610214636,0.,0.481594265,0.613875764,0.,           1085P   1079
0.483110754,0.617536893,0.,0.485912861,0.620338999,0.,              1085P   1080
0.488714967,0.623141105,0.,0.492376095,0.624657594,0.,              1085P   1081
0.496037223,0.626174083,0.,0.5,0.626174083,0.,0.503962777,          1085P   1082
0.626174083,0.,0.507623905,0.624657594,0.,0.511285033,              1085P   1083
0.623141105,0.,0.514087139,0.620338999,0.,0.516889246,              1085P   1084
0.617536893,0.,0.518405735,0.613875764,0.,0.519922224,              1085P   1085
0.610214636,0.,0.519922224,0.606251859,0.,0.,1.,0.,0.,1.;           1085P   1086
124,1.40271576953299E-014,1.,0.,3.99999999999994,                   1087P   1087
-6.12323399573677E-017,8.58915688636046E-031,1.,                    1087P   1088
2.44929359829471E-016,1.,-1.40271576953299E-014,                    1087P   1089
6.12323399573677E-017,-4.;                                          1087P   1090
100,0.,4.,0.,4.75,0.,3.25,0.;                                       1089P   1091
126,16,2,1,0,1,0,0.,0.,0.,0.125,0.125,0.25,0.25,0.375,0.375,        1091P   1092
0.5,0.5,0.625,0.625,0.75,0.75,0.875,0.875,1.,1.,1.,1.,1.,1.,1.,     1091P   1093
1.,1.,1.,1.,1.,1.,1.,1.,1.,1.,1.,1.,1.,0.519922224,0.606251859,     1091P   1094
0.,0.519922224,0.602289083,0.,0.518405735,0.598627954,0.,           1091P   1095
0.516889246,0.594966826,0.,0.514087139,0.59216472,0.,               1091P   1096
0.511285033,0.589362614,0.,0.507623905,0.587846125,0.,              1091P   1097
0.503962777,0.586329636,0.,0.5,0.586329636,0.,0.496037223,          1091P   1098
0.586329636,0.,0.492376095,0.587846125,0.,0.488714967,              1091P   1099
0.589362614,0.,0.485912861,0.59216472,0.,0.483110754,               1091P   1100
0.594966826,0.,0.481594265,0.598627954,0.,0.480077776,              1091P   1101
0.602289083,0.,0.480077776,0.606251859,0.,0.,1.,0.,0.,1.;           1091P   1102
124,6.12323399573677E-017,-1.,0.,4.,6.12323399573677E-017,          1093P   1103
3.74939945665464E-033,1.,-2.44929359829471E-016,-1.,                1093P   1104
-6.12323399573677E-017,6.12323399573677E-017,4.;                    1093P   1105
100,0.,4.,0.,4.75,0.,3.25,0.;                                       1095P   1106
102,2,1085,1091;                                                    1097P   1107
102,2,1089,1095;                                                    1099P   1108
142,1,1047,1097,1099,1;                                             1101P   1109
144,1047,1,2,1065,1083,1101;                                        1103P   1110
110,0.,1002.616520691,0.,0.,2.616520691,0.;                         1105P   1111
110,0.,2.616520691,-18.,0.,1.892593483,-18.6;                       1107P   1112
120,1105,1107,0.,6.28318530717959;                                  1109P   1113
126,1,1,1,0,1,0,0.,0.,1.,1.,1.,1.,1.,3.141592654,0.,0.,             1111P   1114
3.141592654,0.,0.,1.,0.,0.,1.;                                      1111P   1115
110,0.,1.892593483,18.6,0.,2.616520691,18.;                         1113P   1116
126,1,1,1,0,1,0,0.,0.,1.,1.,1.,1.,0.,3.141592654,0.,0.,             1115P   1117
6.283185307,0.,0.,1.,0.,0.,1.;                                      1115P   1118
124,6.12323399573677E-017,-1.,0.,2.61652069056767,                  1117P   1119
6.12323399573677E-017,3.74939945665464E-033,-1.,                    1117P   1120
2.61652069056767,1.,6.12323399573677E-017,                          1117P   1121
6.12323399573677E-017,-1.60215684430326E-016;                       1117P   1122
100,0.,0.,2.616520691,18.,2.616520691,-18.,2.616520691;             1119P   1123
126,1,1,1,0,1,0,0.,0.,1.,1.,1.,1.,0.,6.283185307,0.,1.,             1121P   1124
6.283185307,0.,0.,1.,0.,0.,1.;                                      1121P   1125
110,0.,2.616520691,-18.,0.,1.892593483,-18.6;                       1123P   1126
126,1,1,1,0,1,0,0.,0.,1.,1.,1.,1.,1.,6.283185307,0.,1.,             1125P   1127
3.141592654,0.,0.,1.,0.,0.,1.;                                      1125P   1128
124,6.12323399573677E-017,-1.,0.,1.89259348286337,                  1127P   1129
6.12323399573677E-017,3.74939945665464E-033,1.,                     1127P   1130
1.89259348286337,-1.,-6.12323399573677E-017,                        1127P   1131
6.12323399573677E-017,1.15887927543788E-016;                        1127P   1132
100,0.,0.,1.892593483,18.6,1.892593483,-18.6,1.892593483;           1129P   1133
102,4,1111,1115,1121,1125;                                          1131P   1134
102,4,1113,1119,1123,1129;                                          1133P   1135
142,1,1109,1131,1133,1;                                             1135P   1136
144,1109,1,0,1135;                                                  1137P   1137
110,0.,-999.749041745,0.,0.,0.250958255,0.;                         1139P   1138
110,0.,0.064341196,0.15,0.,0.250958255,0.2;                         1141P   1139
120,1139,1141,0.,6.28318530717959;                                  1143P   1140
126,1,1,1,0,1,0,0.,0.,1.,1.,1.,1.,1.,3.141592654,0.,1.,0.,0.,       1145P   1141
0.,1.,0.,0.,1.;                                                     1145P   1142
124,1.40271576953299E-014,1.,0.,-0.250958255351328,                 1147P   1143
-6.12323399573677E-017,8.58915688636046E-031,-1.,                   1147P   1144
0.250958255351328,-1.,1.40271576953299E-014,                        1147P   1145
6.12323399573677E-017,-3.52023102275794E-015;                       1147P   1146
100,0.,0.,0.250958255,0.2,0.250958255,-0.2,0.250958255;             1149P   1147
126,1,1,1,0,1,0,0.,0.,1.,1.,1.,1.,1.,0.,0.,0.,0.,0.,0.,1.,0.,       1151P   1148
0.,1.;                                                              1151P   1149
110,0.,0.250958255,0.2,0.,0.064341196,0.15;                         1153P   1150
126,1,1,1,0,1,0,0.,0.,1.,1.,1.,1.,0.,0.,0.,0.,3.141592654,0.,       1155P   1151
0.,1.,0.,0.,1.;                                                     1155P   1152
124,1.40271576953299E-014,1.,0.,-0.0643411958827778,                1157P   1153
-6.12323399573677E-017,8.58915688636046E-031,1.,                    1157P   1154
0.0643411958827778,1.,-1.40271576953299E-014,                       1157P   1155
6.12323399573677E-017,9.02524100953835E-016;                        1157P   1156
100,0.,0.,0.064341196,0.15,0.064341196,-0.15,0.064341196;           1159P   1157
126,1,1,1,0,1,0,0.,0.,1.,1.,1.,1.,0.,3.141592654,0.,1.,             1161P   1158
3.141592654,0.,0.,1.,0.,0.,1.;                                      1161P   1159
110,0.,0.064341196,-0.15,0.,0.250958255,-0.2;                       1163P   1160
102,4,1145,1151,1155,1161;                                          1165P   1161
102,4,1149,1153,1159,1163;                                          1167P   1162
142,1,1143,1165,1167,1;                                             1169P   1163
144,1143,1,0,1169;                                                  1171P   1164
110,0.,-999.935658804,0.,0.,0.064341196,0.;                         1173P   1165
110,0.,0.,0.1,0.,0.064341196,0.15;                                  1175P   1166
120,1173,1175,0.,6.28318530717959;                                  1177P   1167
126,1,1,1,0,1,0,0.,0.,1.,1.,1.,1.,1.,3.141592654,0.,1.,0.,0.,       1179P   1168
0.,1.,0.,0.,1.;                                                     1179P   1169
124,1.40271576953299E-014,1.,0.,-0.0643411958827778,                1181P   1170
-6.12323399573677E-017,8.58915688636046E-031,-1.,                   1181P   1171
0.0643411958827778,-1.,1.40271576953299E-014,                       1181P   1172
6.12323399573677E-017,-9.02524100953835E-016;                       1181P   1173
100,0.,0.,0.064341196,0.15,0.064341196,-0.15,0.064341196;           1183P   1174
126,1,1,1,0,1,0,0.,0.,1.,1.,1.,1.,1.,0.,0.,0.,0.,0.,0.,1.,0.,       1185P   1175
0.,1.;                                                              1185P   1176
110,0.,0.064341196,0.15,0.,0.,0.1;                                  1187P   1177
126,1,1,1,0,1,0,0.,0.,1.,1.,1.,1.,0.,0.,0.,0.,3.141592654,0.,       1189P   1178
0.,1.,0.,0.,1.;                                                     1189P   1179
124,1.40271576953299E-014,1.,0.,0.,-6.12323399573677E-017,          1191P   1180
8.58915688636046E-031,1.,0.,1.,-1.40271576953299E-014,              1191P   1181
6.12323399573677E-017,0.;                                           1191P   1182
100,0.,0.,0.,0.1,0.,-0.1,0.;                                        1193P   1183
126,1,1,1,0,1,0,0.,0.,1.,1.,1.,1.,0.,3.141592654,0.,1.,             1195P   1184
3.141592654,0.,0.,1.,0.,0.,1.;                                      1195P   1185
110,0.,0.,-0.1,0.,0.064341196,-0.15;                                1197P   1186
102,4,1179,1185,1189,1195;                                          1199P   1187
102,4,1183,1187,1193,1197;                                          1201P   1188
142,1,1177,1199,1201,1;                                             1203P   1189
144,1177,1,0,1203;                                                  1205P   1190
110,0.,1004.837127059,0.,0.,4.837127059,0.;                         1207P   1191
110,0.,4.837127059,-17.,0.,2.616520691,-18.;                        1209P   1192
120,1207,1209,0.,6.28318530717959;                                  1211P   1193
126,1,1,1,0,1,0,0.,0.,1.,1.,1.,1.,1.,3.141592654,0.,0.,             1213P   1194
3.141592654,0.,0.,1.,0.,0.,1.;                                      1213P   1195
110,0.,2.616520691,18.,0.,4.837127059,17.;                          1215P   1196
126,1,1,1,0,1,0,0.,0.,1.,1.,1.,1.,0.,3.141592654,0.,0.,             1217P   1197
6.283185307,0.,0.,1.,0.,0.,1.;                                      1217P   1198
124,6.12323399573677E-017,-1.,0.,4.83712705858374,                  1219P   1199
6.12323399573677E-017,3.74939945665464E-033,-1.,                    1219P   1200
4.83712705858374,1.,6.12323399573677E-017,                          1219P   1201
6.12323399573677E-017,-2.96188608468182E-016;                       1219P   1202
100,0.,0.,4.837127059,17.,4.837127059,-17.,4.837127059;             1221P   1203
126,1,1,1,0,1,0,0.,0.,1.,1.,1.,1.,0.,6.283185307,0.,1.,             1223P   1204
6.283185307,0.,0.,1.,0.,0.,1.;                                      1223P   1205
110,0.,4.837127059,-17.,0.,2.616520691,-18.;                        1225P   1206
126,1,1,1,0,1,0,0.,0.,1.,1.,1.,1.,1.,6.283185307,0.,1.,             1227P   1207
3.141592654,0.,0.,1.,0.,0.,1.;                                      1227P   1208
124,6.12323399573677E-017,-1.,0.,2.61652069056767,                  1229P   1209
6.12323399573677E-017,3.74939945665464E-033,1.,                     1229P   1210
2.61652069056767,-1.,-6.12323399573677E-017,                        1229P   1211
6.12323399573677E-017,1.60215684430326E-016;                        1229P   1212
100,0.,0.,2.616520691,18.,2.616520691,-18.,2.616520691;             1231P   1213
102,4,1213,1217,1223,1227;                                          1233P   1214
102,4,1215,1221,1225,1231;                                          1235P   1215
142,1,1211,1233,1235,1;                                             1237P   1216
144,1211,1,0,1237;                                                  1239P   1217
110,0.,1004.837127059,0.,0.,4.837127059,0.;                         1241P   1218
110,0.,7.11221169,-16.,0.,4.837127059,-17.;                         1243P   1219
120,1241,1243,0.,6.28318530717959;                                  1245P   1220
126,1,1,1,0,1,0,0.,0.,1.,1.,1.,1.,1.,3.141592654,0.,0.,             1247P   1221
3.141592654,0.,0.,1.,0.,0.,1.;                                      1247P   1222
110,0.,4.837127059,17.,0.,7.11221169,16.;                           1249P   1223
126,1,1,1,0,1,0,0.,0.,1.,1.,1.,1.,0.,3.141592654,0.,0.,             1251P   1224
6.283185307,0.,0.,1.,0.,0.,1.;                                      1251P   1225
124,6.12323399573677E-017,-1.,0.,7.11221169042079,                  1253P   1226
6.12323399573677E-017,3.74939945665464E-033,-1.,                    1253P   1227
7.11221169042079,1.,6.12323399573677E-017,                          1253P   1228
6.12323399573677E-017,-4.3549736407661E-016;                        1253P   1229
100,0.,0.,7.11221169,16.,7.11221169,-16.,7.11221169;                1255P   1230
126,1,1,1,0,1,0,0.,0.,1.,1.,1.,1.,0.,6.283185307,0.,1.,             1257P   1231
6.283185307,0.,0.,1.,0.,0.,1.;                                      1257P   1232
110,0.,7.11221169,-16.,0.,4.837127059,-17.;                         1259P   1233
126,1,1,1,0,1,0,0.,0.,1.,1.,1.,1.,1.,6.283185307,0.,1.,             1261P   1234
3.141592654,0.,0.,1.,0.,0.,1.;                                      1261P   1235
124,6.12323399573677E-017,-1.,0.,4.83712705858374,                  1263P   1236
6.12323399573677E-017,3.74939945665464E-033,1.,                     1263P   1237
4.83712705858374,-1.,-6.12323399573677E-017,                        1263P   1238
6.12323399573677E-017,2.96188608468182E-016;                        1263P   1239
100,0.,0.,4.837127059,17.,4.837127059,-17.,4.837127059;             1265P   1240
102,4,1247,1251,1257,1261;                                          1267P   1241
102,4,1249,1255,1259,1265;                                          1269P   1242
142,1,1245,1267,1269,1;                                             1271P   1243
144,1245,1,0,1271;                                                  1273P   1244
110,0.,1007.821112784,0.,0.,7.821112784,0.;                         1275P   1245
110,0.,7.821112784,-15.,0.,7.11221169,-16.;                         1277P   1246
120,1275,1277,0.,6.28318530717959;                                  1279P   1247
126,1,1,1,0,1,0,0.,0.,1.,1.,1.,1.,1.,3.141592654,0.,0.,             1281P   1248
3.141592654,0.,0.,1.,0.,0.,1.;                                      1281P   1249
110,0.,7.11221169,16.,0.,7.821112784,15.;                           1283P   1250
126,1,1,1,0,1,0,0.,0.,1.,1.,1.,1.,0.,3.141592654,0.,0.,             1285P   1251
6.283185307,0.,0.,1.,0.,0.,1.;                                      1285P   1252
124,6.12323399573677E-017,-1.,0.,7.82111278390363,                  1287P   1253
6.12323399573677E-017,3.74939945665464E-033,-1.,                    1287P   1254
7.82111278390363,1.,6.12323399573677E-017,                          1287P   1255
6.12323399573677E-017,-4.78905036828901E-016;                       1287P   1256
100,0.,0.,7.821112784,15.,7.821112784,-15.,7.821112784;             1289P   1257
126,1,1,1,0,1,0,0.,0.,1.,1.,1.,1.,0.,6.283185307,0.,1.,             1291P   1258
6.283185307,0.,0.,1.,0.,0.,1.;                                      1291P   1259
110,0.,7.821112784,-15.,0.,7.11221169,-16.;                         1293P   1260
126,1,1,1,0,1,0,0.,0.,1.,1.,1.,1.,1.,6.283185307,0.,1.,             1295P   1261
3.141592654,0.,0.,1.,0.,0.,1.;                                      1295P   1262
124,6.12323399573677E-017,-1.,0.,7.11221169042079,                  1297P   1263
6.12323399573677E-017,3.74939945665464E-033,1.,                     1297P   1264
7.11221169042079,-1.,-6.12323399573677E-017,                        1297P   1265
6.12323399573677E-017,4.3549736407661E-016;                         1297P   1266
100,0.,0.,7.11221169,16.,7.11221169,-16.,7.11221169;                1299P   1267
102,4,1281,1285,1291,1295;                                          1301P   1268
102,4,1283,1289,1293,1299;                                          1303P   1269
142,1,1279,1301,1303,1;                                             1305P   1270
144,1279,1,0,1305;                                                  1307P   1271
110,0.,1008.528889747,0.,0.,8.528889747,0.;                         1309P   1272
110,0.,8.528889747,-14.,0.,7.821112784,-15.;                        1311P   1273
120,1309,1311,0.,6.28318530717959;                                  1313P   1274
126,1,1,1,0,1,0,0.,0.,1.,1.,1.,1.,1.,3.141592654,0.,0.,             1315P   1275
3.141592654,0.,0.,1.,0.,0.,1.;                                      1315P   1276
110,0.,7.821112784,15.,0.,8.528889747,14.;                          1317P   1277
126,1,1,1,0,1,0,0.,0.,1.,1.,1.,1.,0.,3.141592654,0.,0.,             1319P   1278
6.283185307,0.,0.,1.,0.,0.,1.;                                      1319P   1279
124,6.12323399573677E-017,-1.,0.,8.5288897472014,                   1321P   1280
6.12323399573677E-017,3.74939945665464E-033,-1.,                    1321P   1281
8.5288897472014,1.,6.12323399573677E-017,6.12323399573677E-017,     1321P   1282
-5.22243876459544E-016;                                             1321P   1283
100,0.,0.,8.528889747,14.,8.528889747,-14.,8.528889747;             1323P   1284
126,1,1,1,0,1,0,0.,0.,1.,1.,1.,1.,0.,6.283185307,0.,1.,             1325P   1285
6.283185307,0.,0.,1.,0.,0.,1.;                                      1325P   1286
110,0.,8.528889747,-14.,0.,7.821112784,-15.;                        1327P   1287
126,1,1,1,0,1,0,0.,0.,1.,1.,1.,1.,1.,6.283185307,0.,1.,             1329P   1288
3.141592654,0.,0.,1.,0.,0.,1.;                                      1329P   1289
124,6.12323399573677E-017,-1.,0.,7.82111278390363,                  1331P   1290
6.12323399573677E-017,3.74939945665464E-033,1.,                     1331P   1291
7.82111278390363,-1.,-6.12323399573677E-017,                        1331P   1292
6.12323399573677E-017,4.78905036828901E-016;                        1331P   1293
100,0.,0.,7.821112784,15.,7.821112784,-15.,7.821112784;             1333P   1294
102,4,1315,1319,1325,1329;                                          1335P   1295
102,4,1317,1323,1327,1333;                                          1337P   1296
142,1,1313,1335,1337,1;                                             1339P   1297
144,1313,1,0,1339;                                                  1341P   1298
110,0.,1009.292600201,0.,0.,9.292600201,0.;                         1343P   1299
110,0.,9.292600201,-13.,0.,8.528889747,-14.;                        1345P   1300
120,1343,1345,0.,6.28318530717959;                                  1347P   1301
126,1,1,1,0,1,0,0.,0.,1.,1.,1.,1.,1.,3.141592654,0.,0.,             1349P   1302
3.141592654,0.,0.,1.,0.,0.,1.;                                      1349P   1303
110,0.,8.528889747,14.,0.,9.292600201,13.;                          1351P   1304
126,1,1,1,0,1,0,0.,0.,1.,1.,1.,1.,0.,3.141592654,0.,0.,             1353P   1305
6.283185307,0.,0.,1.,0.,0.,1.;                                      1353P   1306
124,6.12323399573677E-017,-1.,0.,9.29260020110475,                  1355P   1307
6.12323399573677E-017,3.74939945665464E-033,-1.,                    1355P   1308
9.29260020110475,1.,6.12323399573677E-017,                          1355P   1309
6.12323399573677E-017,-5.69007654601949E-016;                       1355P   1310
100,0.,0.,9.292600201,13.,9.292600201,-13.,9.292600201;             1357P   1311
126,1,1,1,0,1,0,0.,0.,1.,1.,1.,1.,0.,6.283185307,0.,1.,             1359P   1312
6.283185307,0.,0.,1.,0.,0.,1.;                                      1359P   1313
110,0.,9.292600201,-13.,0.,8.528889747,-14.;                        1361P   1314
126,1,1,1,0,1,0,0.,0.,1.,1.,1.,1.,1.,6.283185307,0.,1.,             1363P   1315
3.141592654,0.,0.,1.,0.,0.,1.;                                      1363P   1316
124,6.12323399573677E-017,-1.,0.,8.5288897472014,                   1365P   1317
6.12323399573677E-017,3.74939945665464E-033,1.,8.5288897472014,     1365P   1318
-1.,-6.12323399573677E-017,6.12323399573677E-017,                   1365P   1319
5.22243876459544E-016;                                              1365P   1320
100,0.,0.,8.528889747,14.,8.528889747,-14.,8.528889747;             1367P   1321
102,4,1349,1353,1359,1363;                                          1369P   1322
102,4,1351,1357,1361,1367;                                          1371P   1323
142,1,1347,1369,1371,1;                                             1373P   1324
144,1347,1,0,1373;                                                  1375P   1325
110,0.,1010.034375693,0.,0.,10.034375693,0.;                        1377P   1326
110,0.,10.034375693,-12.,0.,9.292600201,-13.;                       1379P   1327
120,1377,1379,0.,6.28318530717959;                                  1381P   1328
126,1,1,1,0,1,0,0.,0.,1.,1.,1.,1.,1.,3.141592654,0.,0.,             1383P   1329
3.141592654,0.,0.,1.,0.,0.,1.;                                      1383P   1330
110,0.,9.292600201,13.,0.,10.034375693,12.;                         1385P   1331
126,1,1,1,0,1,0,0.,0.,1.,1.,1.,1.,0.,3.141592654,0.,0.,             1387P   1332
6.283185307,0.,0.,1.,0.,0.,1.;                                      1387P   1333
124,6.12323399573677E-017,-1.,0.,10.0343756933438,                  1389P   1334
6.12323399573677E-017,3.74939945665464E-033,-1.,                    1389P   1335
10.0343756933438,1.,6.12323399573677E-017,                          1389P   1336
6.12323399573677E-017,-6.14428303714775E-016;                       1389P   1337
100,0.,0.,10.034375693,12.,10.034375693,-12.,10.034375693;          1391P   1338
126,1,1,1,0,1,0,0.,0.,1.,1.,1.,1.,0.,6.283185307,0.,1.,             1393P   1339
6.283185307,0.,0.,1.,0.,0.,1.;                                      1393P   1340
110,0.,10.034375693,-12.,0.,9.292600201,-13.;                       1395P   1341
126,1,1,1,0,1,0,0.,0.,1.,1.,1.,1.,1.,6.283185307,0.,1.,             1397P   1342
3.141592654,0.,0.,1.,0.,0.,1.;                                      1397P   1343
124,6.12323399573677E-017,-1.,0.,9.29260020110475,                  1399P   1344
6.12323399573677E-017,3.74939945665464E-033,1.,                     1399P   1345
9.29260020110475,-1.,-6.12323399573677E-017,                        1399P   1346
6.12323399573677E-017,5.69007654601949E-016;                        1399P   1347
100,0.,0.,9.292600201,13.,9.292600201,-13.,9.292600201;             1401P   1348
102,4,1383,1387,1393,1397;                                          1403P   1349
102,4,1385,1391,1395,1401;                                          1405P   1350
142,1,1381,1403,1405,1;                                             1407P   1351
144,1381,1,0,1407;                                                  1409P   1352
110,0.,1010.806003432,0.,0.,10.806003432,0.;                        1411P   1353
110,0.,10.806003432,-11.,0.,10.034375693,-12.;                      1413P   1354
120,1411,1413,0.,6.28318530717959;                                  1415P   1355
126,1,1,1,0,1,0,0.,0.,1.,1.,1.,1.,1.,3.141592654,0.,0.,             1417P   1356
3.141592654,0.,0.,1.,0.,0.,1.;                                      1417P   1357
110,0.,10.034375693,12.,0.,10.806003432,11.;                        1419P   1358
126,1,1,1,0,1,0,0.,0.,1.,1.,1.,1.,0.,3.141592654,0.,0.,             1421P   1359
6.283185307,0.,0.,1.,0.,0.,1.;                                      1421P   1360
124,6.12323399573677E-017,-1.,0.,10.8060034316736,                  1423P   1361
6.12323399573677E-017,3.74939945665464E-033,-1.,                    1423P   1362
10.8060034316736,1.,6.12323399573677E-017,                          1423P   1363
6.12323399573677E-017,-6.6167687570872E-016;                        1423P   1364
100,0.,0.,10.806003432,11.,10.806003432,-11.,10.806003432;          1425P   1365
126,1,1,1,0,1,0,0.,0.,1.,1.,1.,1.,0.,6.283185307,0.,1.,             1427P   1366
6.283185307,0.,0.,1.,0.,0.,1.;                                      1427P   1367
110,0.,10.806003432,-11.,0.,10.034375693,-12.;                      1429P   1368
126,1,1,1,0,1,0,0.,0.,1.,1.,1.,1.,1.,6.283185307,0.,1.,             1431P   1369
3.141592654,0.,0.,1.,0.,0.,1.;                                      1431P   1370
124,6.12323399573677E-017,-1.,0.,10.0343756933438,                  1433P   1371
6.12323399573677E-017,3.74939945665464E-033,1.,                     1433P   1372
10.0343756933438,-1.,-6.12323399573677E-017,                        1433P   1373
6.12323399573677E-017,6.14428303714775E-016;                        1433P   1374
100,0.,0.,10.034375693,12.,10.034375693,-12.,10.034375693;          1435P   1375
102,4,1417,1421,1427,1431;                                          1437P   1376
102,4,1419,1425,1429,1435;                                          1439P   1377
142,1,1415,1437,1439,1;                                             1441P   1378
144,1415,1,0,1441;                                                  1443P   1379
110,0.,1011.536278279,0.,0.,11.536278279,0.;                        1445P   1380
110,0.,11.536278279,-10.,0.,10.806003432,-11.;                      1447P   1381
120,1445,1447,0.,6.28318530717959;                                  1449P   1382
126,1,1,1,0,1,0,0.,0.,1.,1.,1.,1.,1.,3.141592654,0.,0.,             1451P   1383
3.141592654,0.,0.,1.,0.,0.,1.;                                      1451P   1384
110,0.,10.806003432,11.,0.,11.536278279,10.;                        1453P   1385
126,1,1,1,0,1,0,0.,0.,1.,1.,1.,1.,0.,3.141592654,0.,0.,             1455P   1386
6.283185307,0.,0.,1.,0.,0.,1.;                                      1455P   1387
124,6.12323399573677E-017,-1.,0.,11.5362782787813,                  1457P   1388
6.12323399573677E-017,3.74939945665464E-033,-1.,                    1457P   1389
11.5362782787813,1.,6.12323399573677E-017,                          1457P   1390
6.12323399573677E-017,-7.06393313409133E-016;                       1457P   1391
100,0.,0.,11.536278279,10.,11.536278279,-10.,11.536278279;          1459P   1392
126,1,1,1,0,1,0,0.,0.,1.,1.,1.,1.,0.,6.283185307,0.,1.,             1461P   1393
6.283185307,0.,0.,1.,0.,0.,1.;                                      1461P   1394
110,0.,11.536278279,-10.,0.,10.806003432,-11.;                      1463P   1395
126,1,1,1,0,1,0,0.,0.,1.,1.,1.,1.,1.,6.283185307,0.,1.,             1465P   1396
3.141592654,0.,0.,1.,0.,0.,1.;                                      1465P   1397
124,6.12323399573677E-017,-1.,0.,10.8060034316736,                  1467P   1398
6.12323399573677E-017,3.74939945665464E-033,1.,                     1467P   1399
10.8060034316736,-1.,-6.12323399573677E-017,                        1467P   1400
6.12323399573677E-017,6.6167687570872E-016;                         1467P   1401
100,0.,0.,10.806003432,11.,10.806003432,-11.,10.806003432;          1469P   1402
102,4,1451,1455,1461,1465;                                          1471P   1403
102,4,1453,1459,1463,1469;                                          1473P   1404
142,1,1449,1471,1473,1;                                             1475P   1405
144,1449,1,0,1475;                                                  1477P   1406
110,0.,1012.174232199,0.,0.,12.174232199,0.;                        1479P   1407
110,0.,12.174232199,-9.,0.,11.536278279,-10.;                       1481P   1408
120,1479,1481,0.,6.28318530717959;                                  1483P   1409
126,1,1,1,0,1,0,0.,0.,1.,1.,1.,1.,1.,3.141592654,0.,0.,             1485P   1410
3.141592654,0.,0.,1.,0.,0.,1.;                                      1485P   1411
110,0.,11.536278279,10.,0.,12.174232199,9.;                         1487P   1412
126,1,1,1,0,1,0,0.,0.,1.,1.,1.,1.,0.,3.141592654,0.,0.,             1489P   1413
6.283185307,0.,0.,1.,0.,0.,1.;                                      1489P   1414
124,6.12323399573677E-017,-1.,0.,12.1742321993372,                  1491P   1415
6.12323399573677E-017,3.74939945665464E-033,-1.,                    1491P   1416
12.1742321993372,1.,6.12323399573677E-017,                          1491P   1417
6.12323399573677E-017,-7.45456724749747E-016;                       1491P   1418
100,0.,0.,12.174232199,9.,12.174232199,-9.,12.174232199;            1493P   1419
126,1,1,1,0,1,0,0.,0.,1.,1.,1.,1.,0.,6.283185307,0.,1.,             1495P   1420
6.283185307,0.,0.,1.,0.,0.,1.;                                      1495P   1421
110,0.,12.174232199,-9.,0.,11.536278279,-10.;                       1497P   1422
126,1,1,1,0,1,0,0.,0.,1.,1.,1.,1.,1.,6.283185307,0.,1.,             1499P   1423
3.141592654,0.,0.,1.,0.,0.,1.;                                      1499P   1424
124,6.12323399573677E-017,-1.,0.,11.5362782787813,                  1501P   1425
6.12323399573677E-017,3.74939945665464E-033,1.,                     1501P   1426
11.5362782787813,-1.,-6.12323399573677E-017,                        1501P   1427
6.12323399573677E-017,7.06393313409133E-016;                        1501P   1428
100,0.,0.,11.536278279,10.,11.536278279,-10.,11.536278279;          1503P   1429
102,4,1485,1489,1495,1499;                                          1505P   1430
102,4,1487,1493,1497,1503;                                          1507P   1431
142,1,1483,1505,1507,1;                                             1509P   1432
144,1483,1,0,1509;                                                  1511P   1433
110,0.,1012.751415299,0.,0.,12.751415299,0.;                        1513P   1434
110,0.,12.751415299,-8.,0.,12.174232199,-9.;                        1515P   1435
120,1513,1515,0.,6.28318530717959;                                  1517P   1436
126,1,1,1,0,1,0,0.,0.,1.,1.,1.,1.,1.,3.141592654,0.,0.,             1519P   1437
3.141592654,0.,0.,1.,0.,0.,1.;                                      1519P   1438
110,0.,12.174232199,9.,0.,12.751415299,8.;                          1521P   1439
126,1,1,1,0,1,0,0.,0.,1.,1.,1.,1.,0.,3.141592654,0.,0.,             1523P   1440
6.283185307,0.,0.,1.,0.,0.,1.;                                      1523P   1441
124,6.12323399573677E-017,-1.,0.,12.7514152992702,                  1525P   1442
6.12323399573677E-017,3.74939945665464E-033,-1.,                    1525P   1443
12.7514152992702,1.,6.12323399573677E-017,                          1525P   1444
6.12323399573677E-017,-7.80798996542492E-016;                       1525P   1445
100,0.,0.,12.751415299,8.,12.751415299,-8.,12.751415299;            1527P   1446
126,1,1,1,0,1,0,0.,0.,1.,1.,1.,1.,0.,6.283185307,0.,1.,             1529P   1447
6.283185307,0.,0.,1.,0.,0.,1.;                                      1529P   1448
110,0.,12.751415299,-8.,0.,12.174232199,-9.;                        1531P   1449
126,1,1,1,0,1,0,0.,0.,1.,1.,1.,1.,1.,6.283185307,0.,1.,             1533P   1450
3.141592654,0.,0.,1.,0.,0.,1.;                                      1533P   1451
124,6.12323399573677E-017,-1.,0.,12.1742321993372,                  1535P   1452
6.12323399573677E-017,3.74939945665464E-033,1.,                     1535P   1453
12.1742321993372,-1.,-6.12323399573677E-017,                        1535P   1454
6.12323399573677E-017,7.45456724749747E-016;                        1535P   1455
100,0.,0.,12.174232199,9.,12.174232199,-9.,12.174232199;            1537P   1456
102,4,1519,1523,1529,1533;                                          1539P   1457
102,4,1521,1527,1531,1537;                                          1541P   1458
142,1,1517,1539,1541,1;                                             1543P   1459
144,1517,1,0,1543;                                                  1545P   1460
110,0.,1013.252931213,0.,0.,13.252931213,0.;                        1547P   1461
110,0.,13.252931213,-7.,0.,12.751415299,-8.;                        1549P   1462
120,1547,1549,0.,6.28318530717959;                                  1551P   1463
126,1,1,1,0,1,0,0.,0.,1.,1.,1.,1.,1.,3.141592654,0.,0.,             1553P   1464
3.141592654,0.,0.,1.,0.,0.,1.;                                      1553P   1465
110,0.,12.751415299,8.,0.,13.252931213,7.;                          1555P   1466
126,1,1,1,0,1,0,0.,0.,1.,1.,1.,1.,0.,3.141592654,0.,0.,             1557P   1467
6.283185307,0.,0.,1.,0.,0.,1.;                                      1557P   1468
124,6.12323399573677E-017,-1.,0.,13.2529312133808,                  1559P   1469
6.12323399573677E-017,3.74939945665464E-033,-1.,                    1559P   1470
13.2529312133808,1.,6.12323399573677E-017,                          1559P   1471
6.12323399573677E-017,-8.11507989489342E-016;                       1559P   1472
100,0.,0.,13.252931213,7.,13.252931213,-7.,13.252931213;            1561P   1473
126,1,1,1,0,1,0,0.,0.,1.,1.,1.,1.,0.,6.283185307,0.,1.,             1563P   1474
6.283185307,0.,0.,1.,0.,0.,1.;                                      1563P   1475
110,0.,13.252931213,-7.,0.,12.751415299,-8.;                        1565P   1476
126,1,1,1,0,1,0,0.,0.,1.,1.,1.,1.,1.,6.283185307,0.,1.,             1567P   1477
3.141592654,0.,0.,1.,0.,0.,1.;                                      1567P   1478
124,6.12323399573677E-017,-1.,0.,12.7514152992702,                  1569P   1479
6.12323399573677E-017,3.74939945665464E-033,1.,                     1569P   1480
12.7514152992702,-1.,-6.12323399573677E-017,                        1569P   1481
6.12323399573677E-017,7.80798996542492E-016;                        1569P   1482
100,0.,0.,12.751415299,8.,12.751415299,-8.,12.751415299;            1571P   1483
102,4,1553,1557,1563,1567;                                          1573P   1484
102,4,1555,1561,1565,1571;                                          1575P   1485
142,1,1551,1573,1575,1;                                             1577P   1486
144,1551,1,0,1577;                                                  1579P   1487
110,0.,1013.5962618,0.,0.,13.5962618,0.;                            1581P   1488
110,0.,13.5962618,-6.,0.,13.252931213,-7.;                          1583P   1489
120,1581,1583,0.,6.28318530717959;                                  1585P   1490
126,1,1,1,0,1,0,0.,0.,1.,1.,1.,1.,1.,3.141592654,0.,0.,             1587P   1491
3.141592654,0.,0.,1.,0.,0.,1.;                                      1587P   1492
110,0.,13.252931213,7.,0.,13.5962618,6.;                            1589P   1493
126,1,1,1,0,1,0,0.,0.,1.,1.,1.,1.,0.,3.141592654,0.,0.,             1591P   1494
6.283185307,0.,0.,1.,0.,0.,1.;                                      1591P   1495
124,6.12323399573677E-017,-1.,0.,13.5962618003321,                  1593P   1496
6.12323399573677E-017,3.74939945665464E-033,-1.,                    1593P   1497
13.5962618003321,1.,6.12323399573677E-017,                          1593P   1498
6.12323399573677E-017,-8.32530924707307E-016;                       1593P   1499
100,0.,0.,13.5962618,6.,13.5962618,-6.,13.5962618;                  1595P   1500
126,1,1,1,0,1,0,0.,0.,1.,1.,1.,1.,0.,6.283185307,0.,1.,             1597P   1501
6.283185307,0.,0.,1.,0.,0.,1.;                                      1597P   1502
110,0.,13.5962618,-6.,0.,13.252931213,-7.;                          1599P   1503
126,1,1,1,0,1,0,0.,0.,1.,1.,1.,1.,1.,6.283185307,0.,1.,             1601P   1504
3.141592654,0.,0.,1.,0.,0.,1.;                                      1601P   1505
124,6.12323399573677E-017,-1.,0.,13.2529312133808,                  1603P   1506
6.12323399573677E-017,3.74939945665464E-033,1.,                     1603P   1507
13.2529312133808,-1.,-6.12323399573677E-017,                        1603P   1508
6.12323399573677E-017,8.11507989489342E-016;                        1603P   1509
100,0.,0.,13.252931213,7.,13.252931213,-7.,13.252931213;            1605P   1510
102,4,1587,1591,1597,1601;                                          1607P   1511
102,4,1589,1595,1599,1605;                                          1609P   1512
142,1,1585,1607,1609,1;                                             1611P   1513
144,1585,1,0,1611;                                                  1613P   1514
110,0.,-986.40908803,0.,0.,13.59091197,0.;                          1615P   1515
110,0.,13.59091197,5.,0.,13.5962618,6.;                             1617P   1516
120,1615,1617,0.,6.28318530717959;                                  1619P   1517
126,1,1,1,0,1,0,0.,0.,1.,1.,1.,1.,1.,3.141592654,0.,1.,0.,0.,       1621P   1518
0.,1.,0.,0.,1.;                                                     1621P   1519
124,1.40271576953299E-014,1.,0.,-13.5962618003321,                  1623P   1520
-6.12323399573677E-017,8.58915688636046E-031,-1.,                   1623P   1521
13.5962618003321,-1.,1.40271576953299E-014,                         1623P   1522
6.12323399573677E-017,-1.90716908340248E-013;                       1623P   1523
100,0.,0.,13.5962618,6.,13.5962618,-6.,13.5962618;                  1625P   1524
126,1,1,1,0,1,0,0.,0.,1.,1.,1.,1.,1.,0.,0.,0.,0.,0.,0.,1.,0.,       1627P   1525
0.,1.;                                                              1627P   1526
110,0.,13.5962618,6.,0.,13.59091197,5.;                             1629P   1527
126,1,1,1,0,1,0,0.,0.,1.,1.,1.,1.,0.,0.,0.,0.,3.141592654,0.,       1631P   1528
0.,1.,0.,0.,1.;                                                     1631P   1529
124,1.40271576953299E-014,1.,0.,-13.5909119703018,                  1633P   1530
-6.12323399573677E-017,8.58915688636046E-031,1.,                    1633P   1531
13.5909119703018,1.,-1.40271576953299E-014,                         1633P   1532
6.12323399573677E-017,1.9064186543077E-013;                         1633P   1533
100,0.,0.,13.59091197,5.,13.59091197,-5.,13.59091197;               1635P   1534
126,1,1,1,0,1,0,0.,0.,1.,1.,1.,1.,0.,3.141592654,0.,1.,             1637P   1535
3.141592654,0.,0.,1.,0.,0.,1.;                                      1637P   1536
110,0.,13.59091197,-5.,0.,13.5962618,-6.;                           1639P   1537
102,4,1621,1627,1631,1637;                                          1641P   1538
102,4,1625,1629,1635,1639;                                          1643P   1539
142,1,1619,1641,1643,1;                                             1645P   1540
144,1619,1,0,1645;                                                  1647P   1541
110,0.,1013.59091197,0.,0.,13.59091197,0.;                          1649P   1542
110,0.,14.589281275,-4.,0.,13.59091197,-5.;                         1651P   1543
120,1649,1651,0.,6.28318530717959;                                  1653P   1544
126,1,1,1,0,1,0,0.,0.,1.,1.,1.,1.,1.,3.141592654,0.,0.,             1655P   1545
3.141592654,0.,0.,1.,0.,0.,1.;                                      1655P   1546
110,0.,13.59091197,5.,0.,14.589281275,4.;                           1657P   1547
126,1,1,1,0,1,0,0.,0.,1.,1.,1.,1.,0.,3.141592654,0.,0.,             1659P   1548
6.283185307,0.,0.,1.,0.,0.,1.;                                      1659P   1549
124,6.12323399573677E-017,-1.,0.,14.5892812750893,                  1661P   1550
6.12323399573677E-017,3.74939945665464E-033,-1.,                    1661P   1551
14.5892812750893,1.,6.12323399573677E-017,                          1661P   1552
6.12323399573677E-017,-8.93335830769926E-016;                       1661P   1553
100,0.,0.,14.589281275,4.,14.589281275,-4.,14.589281275;            1663P   1554
126,1,1,1,0,1,0,0.,0.,1.,1.,1.,1.,0.,6.283185307,0.,1.,             1665P   1555
6.283185307,0.,0.,1.,0.,0.,1.;                                      1665P   1556
110,0.,14.589281275,-4.,0.,13.59091197,-5.;                         1667P   1557
126,1,1,1,0,1,0,0.,0.,1.,1.,1.,1.,1.,6.283185307,0.,1.,             1669P   1558
3.141592654,0.,0.,1.,0.,0.,1.;                                      1669P   1559
124,6.12323399573677E-017,-1.,0.,13.5909119703018,                  1671P   1560
6.12323399573677E-017,3.74939945665464E-033,1.,                     1671P   1561
13.5909119703018,-1.,-6.12323399573677E-017,                        1671P   1562
6.12323399573677E-017,8.32203342096177E-016;                        1671P   1563
100,0.,0.,13.59091197,5.,13.59091197,-5.,13.59091197;               1673P   1564
102,4,1655,1659,1665,1669;                                          1675P   1565
102,4,1657,1663,1667,1673;                                          1677P   1566
142,1,1653,1675,1677,1;                                             1679P   1567
144,1653,1,0,1679;                                                  1681P   1568
110,0.,-985.980731363,0.,0.,14.019268637,0.;                        1683P   1569
110,0.,14.019268637,3.,0.,14.589281275,4.;                          1685P   1570
120,1683,1685,0.,6.28318530717959;                                  1687P   1571
126,1,1,1,0,1,0,0.,0.,1.,1.,1.,1.,1.,3.141592654,0.,1.,             1689P   1572
1.758572077,0.,0.,1.,0.,0.,1.;                                      1689P   1573
124,1.40271576953299E-014,1.,0.,-14.5892812750893,                  1691P   1574
-6.12323399573677E-017,8.58915688636046E-031,-1.,                   1691P   1575
14.5892812750893,-1.,1.40271576953299E-014,                         1691P   1576
6.12323399573677E-017,-2.04646149107201E-013;                       1691P   1577
100,0.,0.,14.589281275,4.,14.589281275,0.746696828,                 1693P   1578
18.518968775;                                                       1693P   1579
126,28,2,1,0,1,0,0.,0.,0.,0.0625,0.0625,0.125,0.125,0.25,0.25,      1695P   1580
0.3125,0.3125,0.375,0.375,0.4375,0.4375,0.5,0.5,0.5625,0.5625,      1695P   1581
0.625,0.625,0.6875,0.6875,0.75,0.75,0.875,0.875,0.9375,0.9375,      1695P   1582
1.,1.,1.,1.,1.,1.,1.,1.,1.,1.,1.,1.,1.,1.,1.,1.,1.,1.,1.,1.,1.,     1695P   1583
1.,1.,1.,1.,1.,1.,1.,1.,1.,1.,1.,1.,1.758572077,0.,0.93363929,      1695P   1584
1.760134286,0.,0.869369384,1.758797879,0.,0.802597411,              1695P   1585
1.757409445,0.,0.739990553,1.75293064,0.,0.605396101,               1695P   1586
1.743301946,0.,0.500481273,1.720444169,0.,0.444577676,              1695P   1587
1.708264461,0.,0.399708025,1.692794953,0.,0.352679344,              1695P   1588
1.676581086,0.,0.319558475,1.657387897,0.,0.285224666,              1695P   1589
1.637491821,0.,0.267563678,1.615432791,0.,0.249615626,              1695P   1590
1.59301521,0.,0.250008265,1.569819759,0.,0.250399765,               1695P   1591
1.546691639,0.,0.269001004,1.524401764,0.,0.287302932,              1695P   1592
1.502470553,0.,0.322119984,1.4827368,0.,0.355582557,                1695P   1593
1.463770744,0.,0.402707336,1.447771563,0.,0.447865724,              1695P   1594
1.432439984,0.,0.503953694,1.420397455,0.,0.608715633,              1695P   1595
1.39790424,0.,0.742580077,1.388478219,0.,0.804366378,               1695P   1596
1.384127557,0.,0.870173943,1.382778161,0.,0.934057596,              1695P   1597
1.381468215,0.,1.,1.383020577,0.,0.,1.,0.,0.,1.;                    1695P   1598
126,27,3,1,0,1,0,4.01417512808311E-007,4.01417512808311E-007,       1697P   1599
4.01417512808311E-007,4.01417512808311E-007,                        1697P   1600
0.000271579412031447,0.000271579412031447,0.000271579412031447,     1697P   1601
0.000545126856876674,0.000545126856876674,0.000545126856876674,     1697P   1602
0.000779110896989637,0.000779110896989637,0.000779110896989637,     1697P   1603
0.000989003560534551,0.000989003560534551,0.000989003560534551,     1697P   1604
0.00120194808032967,0.00120194808032967,0.00120194808032967,        1697P   1605
0.00144305872704601,0.00144305872704601,0.00144305872704601,        1697P   1606
0.00168223753877938,0.00168223753877938,0.00168223753877938,        1697P   1607
0.00201555500389447,0.00201555500389447,0.00201555500389447,        1697P   1608
0.00240174297775846,0.00240174297775846,0.00240174297775846,        1697P   1609
0.00240174297775846,1.,1.,1.,1.,1.,1.,1.,1.,1.,1.,1.,1.,1.,1.,      1697P   1610
1.,1.,1.,1.,1.,1.,1.,1.,1.,1.,1.,1.,1.,1.,3.9296875,                1697P   1611
14.589281275,-0.746696828,3.851418304,14.544666844,-0.73932663,     1697P   1612
3.773881501,14.499109416,-0.719454085,3.701396777,14.455210909,     1697P   1613
-0.68799427,3.628345176,14.410969089,-0.656288419,3.558915226,      1697P   1614
14.367487481,-0.612126592,3.497866402,14.328188709,                 1697P   1615
-0.557101292,3.44557494,14.294527287,-0.509969289,3.398419896,      1697P   1616
14.263295201,-0.453895187,3.360033188,14.237421423,                 1697P   1617
-0.391078611,3.325596189,14.214209866,-0.334725398,3.297583574,     1697P   1618
14.194904166,-0.271735789,3.278731586,14.181820075,                 1697P   1619
-0.205601253,3.25964985,14.168576528,-0.138660739,3.249627322,      1697P   1620
14.161510344,-0.066793023,3.250010995,14.161779511,0.004061171,     1697P   1621
3.250443709,14.162083081,0.083971739,3.264234891,14.171810943,      1697P   1622
0.165045462,3.289105502,14.18900623,0.239016761,3.313856909,        1697P   1623
14.206119101,0.312633519,3.350074149,14.23091633,0.381547398,       1697P   1624
3.393650259,14.25994873,0.441406833,3.453988219,14.30014864,        1697P   1625
0.524291608,3.530511959,14.349751834,0.592898481,3.613836664,       1697P   1626
14.40151049,0.642944693,3.710139334,14.461330645,0.700785687,       1697P   1627
3.819484978,14.526464445,0.736319638,3.9296875,14.589281275,        1697P   1628
0.746696828,4.01417512808311E-007,0.00240174297775846,              1697P   1629
0.487112234,-0.86897289,-0.087222631;                               1697P   1630
126,1,1,1,0,1,0,0.,0.,1.,1.,1.,1.,1.,1.383020577,0.,1.,0.,0.,       1699P   1631
0.,1.,0.,0.,1.;                                                     1699P   1632
124,0.982421875,-0.186674206899305,0.,2.72344251125817,             1701P   1633
1.14304984981302E-017,6.01559902315546E-017,-1.,                    1701P   1634
14.5892812750893,0.186674206899305,0.982421875,                     1701P   1635
6.12323399573677E-017,-14.3328290651756;                            1701P   1636
100,0.,0.,14.589281275,4.,14.589281275,0.746696828,                 1703P   1637
18.518968775;                                                       1703P   1638
126,1,1,1,0,1,0,0.,0.,1.,1.,1.,1.,1.,0.,0.,0.,0.,0.,0.,1.,0.,       1705P   1639
0.,1.;                                                              1705P   1640
110,0.,14.589281275,4.,0.,14.019268637,3.;                          1707P   1641
126,1,1,1,0,1,0,0.,0.,1.,1.,1.,1.,0.,0.,0.,0.,3.141592654,0.,       1709P   1642
0.,1.,0.,0.,1.;                                                     1709P   1643
124,1.40271576953299E-014,1.,0.,-14.0192686373723,                  1711P   1644
-6.12323399573677E-017,8.58915688636046E-031,1.,                    1711P   1645
14.0192686373723,1.,-1.40271576953299E-014,                         1711P   1646
6.12323399573677E-017,1.96650491949614E-013;                        1711P   1647
100,0.,0.,14.019268637,3.,14.019268637,-3.,14.019268637;            1713P   1648
126,1,1,1,0,1,0,0.,0.,1.,1.,1.,1.,0.,3.141592654,0.,1.,             1715P   1649
3.141592654,0.,0.,1.,0.,0.,1.;                                      1715P   1650
110,0.,14.019268637,-3.,0.,14.589281275,-4.;                        1717P   1651
102,6,1689,1695,1699,1705,1709,1715;                                1719P   1652
102,6,1693,1697,1703,1707,1713,1717;                                1721P   1653
142,1,1687,1719,1721,1;                                             1723P   1654
144,1687,1,0,1723;                                                  1725P   1655
110,0.,-985.980731363,0.,0.,14.019268637,0.;                        1727P   1656
110,0.,12.04450793,2.,0.,14.019268637,3.;                           1729P   1657
120,1727,1729,0.,6.28318530717959;                                  1731P   1658
126,1,1,1,0,1,0,0.,0.,1.,1.,1.,1.,1.,3.141592654,0.,1.,0.,0.,       1733P   1659
0.,1.,0.,0.,1.;                                                     1733P   1660
124,1.40271576953299E-014,1.,0.,-14.0192686373723,                  1735P   1661
-6.12323399573677E-017,8.58915688636046E-031,-1.,                   1735P   1662
14.0192686373723,-1.,1.40271576953299E-014,                         1735P   1663
6.12323399573677E-017,-1.96650491949614E-013;                       1735P   1664
100,0.,0.,14.019268637,3.,14.019268637,-3.,14.019268637;            1737P   1665
126,1,1,1,0,1,0,0.,0.,1.,1.,1.,1.,1.,0.,0.,0.,0.,0.,0.,1.,0.,       1739P   1666
0.,1.;                                                              1739P   1667
110,0.,14.019268637,3.,0.,12.04450793,2.;                           1741P   1668
126,1,1,1,0,1,0,0.,0.,1.,1.,1.,1.,0.,0.,0.,0.,3.141592654,0.,       1743P   1669
0.,1.,0.,0.,1.;                                                     1743P   1670
124,1.40271576953299E-014,1.,0.,-12.0445079302948,                  1745P   1671
-6.12323399573677E-017,8.58915688636046E-031,1.,                    1745P   1672
12.0445079302948,1.,-1.40271576953299E-014,                         1745P   1673
6.12323399573677E-017,1.68950212100897E-013;                        1745P   1674
100,0.,0.,12.04450793,2.,12.04450793,-2.,12.04450793;               1747P   1675
126,1,1,1,0,1,0,0.,0.,1.,1.,1.,1.,0.,3.141592654,0.,1.,             1749P   1676
3.141592654,0.,0.,1.,0.,0.,1.;                                      1749P   1677
110,0.,12.04450793,-2.,0.,14.019268637,-3.;                         1751P   1678
102,4,1733,1739,1743,1749;                                          1753P   1679
102,4,1737,1741,1747,1751;                                          1755P   1680
142,1,1731,1753,1755,1;                                             1757P   1681
144,1731,1,0,1757;                                                  1759P   1682
110,0.,-992.705605687,0.,0.,7.294394313,0.;                         1761P   1683
110,0.,7.294394313,1.,0.,12.04450793,2.;                            1763P   1684
120,1761,1763,0.,6.28318530717959;                                  1765P   1685
126,1,1,1,0,1,0,0.,0.,1.,1.,1.,1.,1.,3.141592654,0.,1.,0.,0.,       1767P   1686
0.,1.,0.,0.,1.;                                                     1767P   1687
124,1.40271576953299E-014,1.,0.,-12.0445079302948,                  1769P   1688
-6.12323399573677E-017,8.58915688636046E-031,-1.,                   1769P   1689
12.0445079302948,-1.,1.40271576953299E-014,                         1769P   1690
6.12323399573677E-017,-1.68950212100897E-013;                       1769P   1691
100,0.,0.,12.04450793,2.,12.04450793,-2.,12.04450793;               1771P   1692
126,1,1,1,0,1,0,0.,0.,1.,1.,1.,1.,1.,0.,0.,0.,0.,0.,0.,1.,0.,       1773P   1693
0.,1.;                                                              1773P   1694
110,0.,12.04450793,2.,0.,7.294394313,1.;                            1775P   1695
126,1,1,1,0,1,0,0.,0.,1.,1.,1.,1.,0.,0.,0.,0.,3.141592654,0.,       1777P   1696
0.,1.,0.,0.,1.;                                                     1777P   1697
124,1.40271576953299E-014,1.,0.,-7.29439431308277,                  1779P   1698
-6.12323399573677E-017,8.58915688636046E-031,1.,                    1779P   1699
7.29439431308277,1.,-1.40271576953299E-014,                         1779P   1700
6.12323399573677E-017,1.0231961932153E-013;                         1779P   1701
100,0.,0.,7.294394313,1.,7.294394313,-1.,7.294394313;               1781P   1702
126,1,1,1,0,1,0,0.,0.,1.,1.,1.,1.,0.,3.141592654,0.,1.,             1783P   1703
3.141592654,0.,0.,1.,0.,0.,1.;                                      1783P   1704
110,0.,7.294394313,-1.,0.,12.04450793,-2.;                          1785P   1705
102,4,1767,1773,1777,1783;                                          1787P   1706
102,4,1771,1775,1781,1785;                                          1789P   1707
142,1,1765,1787,1789,1;                                             1791P   1708
144,1765,1,0,1791;                                                  1793P   1709
110,0.,-992.705605687,0.,0.,7.294394313,0.;                         1795P   1710
110,0.,4.308288164,0.9,0.,7.294394313,1.;                           1797P   1711
120,1795,1797,0.,6.28318530717959;                                  1799P   1712
126,1,1,1,0,1,0,0.,0.,1.,1.,1.,1.,1.,3.141592654,0.,1.,0.,0.,       1801P   1713
0.,1.,0.,0.,1.;                                                     1801P   1714
124,1.40271576953299E-014,1.,0.,-7.29439431308277,                  1803P   1715
-6.12323399573677E-017,8.58915688636046E-031,-1.,                   1803P   1716
7.29439431308277,-1.,1.40271576953299E-014,                         1803P   1717
6.12323399573677E-017,-1.0231961932153E-013;                        1803P   1718
100,0.,0.,7.294394313,1.,7.294394313,-1.,7.294394313;               1805P   1719
126,1,1,1,0,1,0,0.,0.,1.,1.,1.,1.,1.,0.,0.,0.,0.,0.,0.,1.,0.,       1807P   1720
0.,1.;                                                              1807P   1721
110,0.,7.294394313,1.,0.,4.308288164,0.9;                           1809P   1722
126,1,1,1,0,1,0,0.,0.,1.,1.,1.,1.,0.,0.,0.,0.,3.141592654,0.,       1811P   1723
0.,1.,0.,0.,1.;                                                     1811P   1724
124,1.40271576953299E-014,1.,0.,-4.308288164,                       1813P   1725
-6.12323399573677E-017,8.58915688636046E-031,1.,4.308288164,1.,     1813P   1726
-1.40271576953299E-014,6.12323399573677E-017,                       1813P   1727
6.04330374733514E-014;                                              1813P   1728
100,0.,0.,4.308288164,0.9,4.308288164,-0.9,4.308288164;             1815P   1729
126,1,1,1,0,1,0,0.,0.,1.,1.,1.,1.,0.,3.141592654,0.,1.,             1817P   1730
3.141592654,0.,0.,1.,0.,0.,1.;                                      1817P   1731
110,0.,4.308288164,-0.9,0.,7.294394313,-1.;                         1819P   1732
102,4,1801,1807,1811,1817;                                          1821P   1733
102,4,1805,1809,1815,1819;                                          1823P   1734
142,1,1799,1821,1823,1;                                             1825P   1735
144,1799,1,0,1825;                                                  1827P   1736
110,0.,-995.691711836,0.,0.,4.308288164,0.;                         1829P   1737
110,0.,3.966593161,0.8,0.,4.308288164,0.9;                          1831P   1738
120,1829,1831,0.,6.28318530717959;                                  1833P   1739
126,1,1,1,0,1,0,0.,0.,1.,1.,1.,1.,1.,3.141592654,0.,1.,0.,0.,       1835P   1740
0.,1.,0.,0.,1.;                                                     1835P   1741
124,1.40271576953299E-014,1.,0.,-4.308288164,                       1837P   1742
-6.12323399573677E-017,8.58915688636046E-031,-1.,4.308288164,       1837P   1743
-1.,1.40271576953299E-014,6.12323399573677E-017,                    1837P   1744
-6.04330374733514E-014;                                             1837P   1745
100,0.,0.,4.308288164,0.9,4.308288164,-0.9,4.308288164;             1839P   1746
126,1,1,1,0,1,0,0.,0.,1.,1.,1.,1.,1.,0.,0.,0.,0.,0.,0.,1.,0.,       1841P   1747
0.,1.;                                                              1841P   1748
110,0.,4.308288164,0.9,0.,3.966593161,0.8;                          1843P   1749
126,1,1,1,0,1,0,0.,0.,1.,1.,1.,1.,0.,0.,0.,0.,3.141592654,0.,       1845P   1750
0.,1.,0.,0.,1.;                                                     1845P   1751
124,1.40271576953299E-014,1.,0.,-3.966593161,                       1847P   1752
-6.12323399573677E-017,8.58915688636046E-031,1.,3.966593161,1.,     1847P   1753
-1.40271576953299E-014,6.12323399573677E-017,                       1847P   1754
5.56400277825641E-014;                                              1847P   1755
100,0.,0.,3.966593161,0.8,3.966593161,-0.8,3.966593161;             1849P   1756
126,1,1,1,0,1,0,0.,0.,1.,1.,1.,1.,0.,3.141592654,0.,1.,             1851P   1757
3.141592654,0.,0.,1.,0.,0.,1.;                                      1851P   1758
110,0.,3.966593161,-0.8,0.,4.308288164,-0.9;                        1853P   1759
102,4,1835,1841,1845,1851;                                          1855P   1760
102,4,1839,1843,1849,1853;                                          1857P   1761
142,1,1833,1855,1857,1;                                             1859P   1762
144,1833,1,0,1859;                                                  1861P   1763
110,0.,-996.033406839,0.,0.,3.966593161,0.;                         1863P   1764
110,0.,3.560253157,0.7,0.,3.966593161,0.8;                          1865P   1765
120,1863,1865,0.,6.28318530717959;                                  1867P   1766
126,1,1,1,0,1,0,0.,0.,1.,1.,1.,1.,1.,3.141592654,0.,1.,0.,0.,       1869P   1767
0.,1.,0.,0.,1.;                                                     1869P   1768
124,1.40271576953299E-014,1.,0.,-3.966593161,                       1871P   1769
-6.12323399573677E-017,8.58915688636046E-031,-1.,3.966593161,       1871P   1770
-1.,1.40271576953299E-014,6.12323399573677E-017,                    1871P   1771
-5.56400277825641E-014;                                             1871P   1772
100,0.,0.,3.966593161,0.8,3.966593161,-0.8,3.966593161;             1873P   1773
126,1,1,1,0,1,0,0.,0.,1.,1.,1.,1.,1.,0.,0.,0.,0.,0.,0.,1.,0.,       1875P   1774
0.,1.;                                                              1875P   1775
110,0.,3.966593161,0.8,0.,3.560253157,0.7;                          1877P   1776
126,1,1,1,0,1,0,0.,0.,1.,1.,1.,1.,0.,0.,0.,0.,3.141592654,0.,       1879P   1777
0.,1.,0.,0.,1.;                                                     1879P   1778
124,1.40271576953299E-014,1.,0.,-3.56025315715975,                  1881P   1779
-6.12323399573677E-017,8.58915688636046E-031,1.,                    1881P   1780
3.56025315715975,1.,-1.40271576953299E-014,                         1881P   1781
6.12323399573677E-017,4.9940232470776E-014;                         1881P   1782
100,0.,0.,3.560253157,0.7,3.560253157,-0.7,3.560253157;             1883P   1783
126,1,1,1,0,1,0,0.,0.,1.,1.,1.,1.,0.,3.141592654,0.,1.,             1885P   1784
3.141592654,0.,0.,1.,0.,0.,1.;                                      1885P   1785
110,0.,3.560253157,-0.7,0.,3.966593161,-0.8;                        1887P   1786
102,4,1869,1875,1879,1885;                                          1889P   1787
102,4,1873,1877,1883,1887;                                          1891P   1788
142,1,1867,1889,1891,1;                                             1893P   1789
144,1867,1,0,1893;                                                  1895P   1790
110,0.,-996.439746843,0.,0.,3.560253157,0.;                         1897P   1791
110,0.,3.089268153,0.6,0.,3.560253157,0.7;                          1899P   1792
120,1897,1899,0.,6.28318530717959;                                  1901P   1793
126,1,1,1,0,1,0,0.,0.,1.,1.,1.,1.,1.,3.141592654,0.,1.,0.,0.,       1903P   1794
0.,1.,0.,0.,1.;                                                     1903P   1795
124,1.40271576953299E-014,1.,0.,-3.56025315715975,                  1905P   1796
-6.12323399573677E-017,8.58915688636046E-031,-1.,                   1905P   1797
3.56025315715975,-1.,1.40271576953299E-014,                         1905P   1798
6.12323399573677E-017,-4.9940232470776E-014;                        1905P   1799
100,0.,0.,3.560253157,0.7,3.560253157,-0.7,3.560253157;             1907P   1800
126,1,1,1,0,1,0,0.,0.,1.,1.,1.,1.,1.,0.,0.,0.,0.,0.,0.,1.,0.,       1909P   1801
0.,1.;                                                              1909P   1802
110,0.,3.560253157,0.7,0.,3.089268153,0.6;                          1911P   1803
126,1,1,1,0,1,0,0.,0.,1.,1.,1.,1.,0.,0.,0.,0.,3.141592654,0.,       1913P   1804
0.,1.,0.,0.,1.;                                                     1913P   1805
124,1.40271576953299E-014,1.,0.,-3.08926815272083,                  1915P   1806
-6.12323399573677E-017,8.58915688636046E-031,1.,                    1915P   1807
3.08926815272083,1.,-1.40271576953299E-014,                         1915P   1808
6.12323399573677E-017,4.33336515413756E-014;                        1915P   1809
100,0.,0.,3.089268153,0.6,3.089268153,-0.6,3.089268153;             1917P   1810
126,1,1,1,0,1,0,0.,0.,1.,1.,1.,1.,0.,3.141592654,0.,1.,             1919P   1811
3.141592654,0.,0.,1.,0.,0.,1.;                                      1919P   1812
110,0.,3.089268153,-0.6,0.,3.560253157,-0.7;                        1921P   1813
102,4,1903,1909,1913,1919;                                          1923P   1814
102,4,1907,1911,1917,1921;                                          1925P   1815
142,1,1901,1923,1925,1;                                             1927P   1816
144,1901,1,0,1927;                                                  1929P   1817
110,0.,-996.910731847,0.,0.,3.089268153,0.;                         1931P   1818
110,0.,2.584421481,0.5,0.,3.089268153,0.6;                          1933P   1819
120,1931,1933,0.,6.28318530717959;                                  1935P   1820
126,1,1,1,0,1,0,0.,0.,1.,1.,1.,1.,1.,3.141592654,0.,1.,0.,0.,       1937P   1821
0.,1.,0.,0.,1.;                                                     1937P   1822
124,1.40271576953299E-014,1.,0.,-3.08926815272083,                  1939P   1823
-6.12323399573677E-017,8.58915688636046E-031,-1.,                   1939P   1824
3.08926815272083,-1.,1.40271576953299E-014,                         1939P   1825
6.12323399573677E-017,-4.33336515413756E-014;                       1939P   1826
100,0.,0.,3.089268153,0.6,3.089268153,-0.6,3.089268153;             1941P   1827
126,1,1,1,0,1,0,0.,0.,1.,1.,1.,1.,1.,0.,0.,0.,0.,0.,0.,1.,0.,       1943P   1828
0.,1.;                                                              1943P   1829
110,0.,3.089268153,0.6,0.,2.584421481,0.5;                          1945P   1830
126,1,1,1,0,1,0,0.,0.,1.,1.,1.,1.,0.,0.,0.,0.,3.141592654,0.,       1947P   1831
0.,1.,0.,0.,1.;                                                     1947P   1832
124,1.40271576953299E-014,1.,0.,-2.58442148134817,                  1949P   1833
-6.12323399573677E-017,8.58915688636046E-031,1.,                    1949P   1834
2.58442148134817,1.,-1.40271576953299E-014,                         1949P   1835
6.12323399573677E-017,3.62520876700689E-014;                        1949P   1836
100,0.,0.,2.584421481,0.5,2.584421481,-0.5,2.584421481;             1951P   1837
126,1,1,1,0,1,0,0.,0.,1.,1.,1.,1.,0.,3.141592654,0.,1.,             1953P   1838
3.141592654,0.,0.,1.,0.,0.,1.;                                      1953P   1839
110,0.,2.584421481,-0.5,0.,3.089268153,-0.6;                        1955P   1840
102,4,1937,1943,1947,1953;                                          1957P   1841
102,4,1941,1945,1951,1955;                                          1959P   1842
142,1,1935,1957,1959,1;                                             1961P   1843
144,1935,1,0,1961;                                                  1963P   1844
110,0.,-997.415578519,0.,0.,2.584421481,0.;                         1965P   1845
110,0.,1.931814809,0.4,0.,2.584421481,0.5;                          1967P   1846
120,1965,1967,0.,6.28318530717959;                                  1969P   1847
126,1,1,1,0,1,0,0.,0.,1.,1.,1.,1.,1.,3.141592654,0.,1.,0.,0.,       1971P   1848
0.,1.,0.,0.,1.;                                                     1971P   1849
124,1.40271576953299E-014,1.,0.,-2.58442148134817,                  1973P   1850
-6.12323399573677E-017,8.58915688636046E-031,-1.,                   1973P   1851
2.58442148134817,-1.,1.40271576953299E-014,                         1973P   1852
6.12323399573677E-017,-3.62520876700689E-014;                       1973P   1853
100,0.,0.,2.584421481,0.5,2.584421481,-0.5,2.584421481;             1975P   1854
126,1,1,1,0,1,0,0.,0.,1.,1.,1.,1.,1.,0.,0.,0.,0.,0.,0.,1.,0.,       1977P   1855
0.,1.;                                                              1977P   1856
110,0.,2.584421481,0.5,0.,1.931814809,0.4;                          1979P   1857
126,1,1,1,0,1,0,0.,0.,1.,1.,1.,1.,0.,0.,0.,0.,3.141592654,0.,       1981P   1858
0.,1.,0.,0.,1.;                                                     1981P   1859
124,1.40271576953299E-014,1.,0.,-1.93181480854823,                  1983P   1860
-6.12323399573677E-017,8.58915688636046E-031,1.,                    1983P   1861
1.93181480854823,1.,-1.40271576953299E-014,                         1983P   1862
6.12323399573677E-017,2.70978709576796E-014;                        1983P   1863
100,0.,0.,1.931814809,0.4,1.931814809,-0.4,1.931814809;             1985P   1864
126,1,1,1,0,1,0,0.,0.,1.,1.,1.,1.,0.,3.141592654,0.,1.,             1987P   1865
3.141592654,0.,0.,1.,0.,0.,1.;                                      1987P   1866
110,0.,1.931814809,-0.4,0.,2.584421481,-0.5;                        1989P   1867
102,4,1971,1977,1981,1987;                                          1991P   1868
102,4,1975,1979,1985,1989;                                          1993P   1869
142,1,1969,1991,1993,1;                                             1995P   1870
144,1969,1,0,1995;                                                  1997P   1871
110,0.,-998.068185191,0.,0.,1.931814809,0.;                         1999P   1872
110,0.,1.042176467,0.3,0.,1.931814809,0.4;                          2001P   1873
120,1999,2001,0.,6.28318530717959;                                  2003P   1874
126,1,1,1,0,1,0,0.,0.,1.,1.,1.,1.,1.,3.141592654,0.,1.,0.,0.,       2005P   1875
0.,1.,0.,0.,1.;                                                     2005P   1876
124,1.40271576953299E-014,1.,0.,-1.93181480854823,                  2007P   1877
-6.12323399573677E-017,8.58915688636046E-031,-1.,                   2007P   1878
1.93181480854823,-1.,1.40271576953299E-014,                         2007P   1879
6.12323399573677E-017,-2.70978709576796E-014;                       2007P   1880
100,0.,0.,1.931814809,0.4,1.931814809,-0.4,1.931814809;             2009P   1881
126,1,1,1,0,1,0,0.,0.,1.,1.,1.,1.,1.,0.,0.,0.,0.,0.,0.,1.,0.,       2011P   1882
0.,1.;                                                              2011P   1883
110,0.,1.931814809,0.4,0.,1.042176467,0.3;                          2013P   1884
126,1,1,1,0,1,0,0.,0.,1.,1.,1.,1.,0.,0.,0.,0.,3.141592654,0.,       2015P   1885
0.,1.,0.,0.,1.;                                                     2015P   1886
124,1.40271576953299E-014,1.,0.,-1.04217646689428,                  2017P   1887
-6.12323399573677E-017,8.58915688636046E-031,1.,                    2017P   1888
1.04217646689428,1.,-1.40271576953299E-014,                         2017P   1889
6.12323399573677E-017,1.46187736474878E-014;                        2017P   1890
100,0.,0.,1.042176467,0.3,1.042176467,-0.3,1.042176467;             2019P   1891
126,1,1,1,0,1,0,0.,0.,1.,1.,1.,1.,0.,3.141592654,0.,1.,             2021P   1892
3.141592654,0.,0.,1.,0.,0.,1.;                                      2021P   1893
110,0.,1.042176467,-0.3,0.,1.931814809,-0.4;                        2023P   1894
102,4,2005,2011,2015,2021;                                          2025P   1895
102,4,2009,2013,2019,2023;                                          2027P   1896
142,1,2003,2025,2027,1;                                             2029P   1897
144,2003,1,0,2029;                                                  2031P   1898
110,0.,-998.957823533,0.,0.,1.042176467,0.;                         2033P   1899
110,0.,0.250958255,0.2,0.,1.042176467,0.3;                          2035P   1900
120,2033,2035,0.,6.28318530717959;                                  2037P   1901
126,1,1,1,0,1,0,0.,0.,1.,1.,1.,1.,1.,3.141592654,0.,1.,0.,0.,       2039P   1902
0.,1.,0.,0.,1.;                                                     2039P   1903
124,1.40271576953299E-014,1.,0.,-1.04217646689428,                  2041P   1904
-6.12323399573677E-017,8.58915688636046E-031,-1.,                   2041P   1905
1.04217646689428,-1.,1.40271576953299E-014,                         2041P   1906
6.12323399573677E-017,-1.46187736474878E-014;                       2041P   1907
100,0.,0.,1.042176467,0.3,1.042176467,-0.3,1.042176467;             2043P   1908
126,1,1,1,0,1,0,0.,0.,1.,1.,1.,1.,1.,0.,0.,0.,0.,0.,0.,1.,0.,       2045P   1909
0.,1.;                                                              2045P   1910
110,0.,1.042176467,0.3,0.,0.250958255,0.2;                          2047P   1911
126,1,1,1,0,1,0,0.,0.,1.,1.,1.,1.,0.,0.,0.,0.,3.141592654,0.,       2049P   1912
0.,1.,0.,0.,1.;                                                     2049P   1913
124,1.40271576953299E-014,1.,0.,-0.250958255351328,                 2051P   1914
-6.12323399573677E-017,8.58915688636046E-031,1.,                    2051P   1915
0.250958255351328,1.,-1.40271576953299E-014,                        2051P   1916
6.12323399573677E-017,3.52023102275794E-015;                        2051P   1917
100,0.,0.,0.250958255,0.2,0.250958255,-0.2,0.250958255;             2053P   1918
126,1,1,1,0,1,0,0.,0.,1.,1.,1.,1.,0.,3.141592654,0.,1.,             2055P   1919
3.141592654,0.,0.,1.,0.,0.,1.;                                      2055P   1920
110,0.,0.250958255,-0.2,0.,1.042176467,-0.3;                        2057P   1921
102,4,2039,2045,2049,2055;                                          2059P   1922
102,4,2043,2047,2053,2057;                                          2061P   1923
142,1,2037,2059,2061,1;                                             2063P   1924
144,2037,1,0,2063;                                                  2065P   1925
110,4.,14.589281275,0.,4.,-985.410718725,0.;                        2067P   1926
110,4.,14.606807933,-0.75,4.,0.,-0.75;                              2069P   1927
120,2067,2069,0.,6.28318530717959;                                  2071P   1928
126,1,1,1,0,1,0,0.,0.,1.,1.,1.,1.,1.,3.141592654,0.,1.,0.,0.,       2073P   1929
0.,1.,0.,0.,1.;                                                     2073P   1930
124,1.40271576953299E-014,1.,0.,3.99999999999994,                   2075P   1931
-6.12323399573677E-017,8.58915688636046E-031,1.,                    2075P   1932
2.44929359829471E-016,1.,-1.40271576953299E-014,                    2075P   1933
6.12323399573677E-017,-4.;                                          2075P   1934
100,0.,4.,0.,4.75,0.,3.25,0.;                                       2077P   1935
126,1,1,1,0,1,0,0.,0.,1.,1.,1.,1.,1.,0.,0.,0.005964215,0.,0.,       2079P   1936
0.,1.,0.,0.,1.;                                                     2079P   1937
110,4.,0.,-0.75,4.,14.519689794,-0.75;                              2081P   1938
126,16,2,1,0,1,0,0.,0.,0.,0.125,0.125,0.25,0.25,0.375,0.375,        2083P   1939
0.5,0.5,0.625,0.625,0.75,0.75,0.875,0.875,1.,1.,1.,1.,1.,1.,1.,     2083P   1940
1.,1.,1.,1.,1.,1.,1.,1.,1.,1.,1.,1.,1.,0.005964215,0.,0.,           2083P   1941
0.015690031,0.193033135,0.,0.022237204,0.338874205,0.,              2083P   1942
0.030962237,0.533228024,0.,0.036888606,0.704810494,0.,              2083P   1943
0.044217046,0.916986267,0.,0.048041569,1.115873301,0.,              2083P   1944
0.052477678,1.346564752,0.,0.052462032,1.572401256,0.,              2083P   1945
0.052446448,1.797335671,0.,0.048014252,2.027137782,0.,              2083P   1946
0.04417888,2.225995582,0.,0.036840319,2.438179249,0.,               2083P   1947
0.030905812,2.609766773,0.,0.022170437,2.804205154,0.,              2083P   1948
0.015644942,2.94945442,0.,0.005964215,3.141592654,0.,0.,1.,0.,      2083P   1949
0.,1.;                                                              2083P   1950
126,30,3,1,0,1,0,9.86229158561854E-005,9.86229158561854E-005,       2085P   1951
9.86229158561854E-005,9.86229158561854E-005,                        2085P   1952
0.000421904538554747,0.000421904538554747,0.000421904538554747,     2085P   1953
0.000785876487096133,0.000785876487096133,0.000785876487096133,     2085P   1954
0.00106189052788121,0.00106189052788121,0.00106189052788121,        2085P   1955
0.00125913690566704,0.00125913690566704,0.00125913690566704,        2085P   1956
0.00145432914276913,0.00145432914276913,0.00145432914276913,        2085P   1957
0.00167260743860687,0.00167260743860687,0.00167260743860687,        2085P   1958
0.00188928402768749,0.00188928402768749,0.00188928402768749,        2085P   1959
0.00215410487722639,0.00215410487722639,0.00215410487722639,        2085P   1960
0.00249626489471916,0.00249626489471916,0.00249626489471916,        2085P   1961
0.00287332080427372,0.00287332080427372,0.00287332080427372,        2085P   1962
0.00287332080427372,1.,1.,1.,1.,1.,1.,1.,1.,1.,1.,1.,1.,1.,1.,      2085P   1963
1.,1.,1.,1.,1.,1.,1.,1.,1.,1.,1.,1.,1.,1.,1.,1.,1.,4.,              2085P   1964
14.519689794,-0.75,4.076962027,14.44416931,-0.75,4.155602756,       2085P   1965
14.369161806,-0.738112455,4.232388376,14.297717545,                 2085P   1966
-0.713088804,4.318777165,14.21733813,-0.684935578,4.404817871,      2085P   1967
14.139657672,-0.639304888,4.481793018,14.071626582,                 2085P   1968
-0.574782992,4.540302022,14.019915978,-0.525739736,4.594867653,     2085P   1969
13.972618779,-0.464442883,4.638918348,13.934832339,                 2085P   1970
-0.392789185,4.670542471,13.907705343,-0.341348786,4.697303431,     2085P   1971
13.884989341,-0.283533229,4.716327634,13.86889874,-0.222204231,     2085P   1972
4.735117472,13.853006365,-0.161630766,4.746673776,13.843301045,     2085P   1973
-0.096166135,4.749364057,13.841038984,-0.030878957,4.752360765,     2085P   1974
13.838519272,0.041844516,4.744316748,13.84526139,0.116511046,       2085P   1975
4.726676408,13.860153897,0.185583937,4.709115245,13.87497956,       2085P   1976
0.2543468,4.681739968,13.898156427,0.319632222,4.648251056,         2085P   1977
13.926833677,0.37718771,4.607376791,13.961835159,0.447435984,       2085P   1978
4.556403611,14.005903585,0.508326261,4.501343144,14.054381029,      2085P   1979
0.55781274,4.430333203,14.116901027,0.621634062,4.350583276,        2085P   1980
14.188489562,0.668632976,4.269897543,14.262958566,0.699753754,      2085P   1981
4.181316924,14.344714166,0.733919618,4.089427603,14.431937221,      2085P   1982
0.75,4.,14.519689794,0.75,9.86229158561854E-005,                    2085P   1983
0.00287332080427372,0.696870421,0.71017236,-0.100134082;            2085P   1984
126,1,1,1,0,1,0,0.,0.,1.,1.,1.,1.,0.005964215,3.141592654,0.,       2087P   1985
1.,3.141592654,0.,0.,1.,0.,0.,1.;                                   2087P   1986
110,4.,14.519689794,0.75,4.,0.,0.75;                                2089P   1987
102,4,2073,2079,2083,2087;                                          2091P   1988
102,4,2077,2081,2085,2089;                                          2093P   1989
142,1,2071,2091,2093,1;                                             2095P   1990
144,2071,1,0,2095;                                                  2097P   1991
110,0.,14.589281275,0.,0.,-985.410718725,0.;                        2099P   1992
110,0.,1.892593483,-18.6,0.,0.,-18.6;                               2101P   1993
120,2099,2101,0.,6.28318530717959;                                  2103P   1994
126,1,1,1,0,1,0,0.,0.,1.,1.,1.,1.,1.,3.141592654,0.,0.,             2105P   1995
3.141592654,0.,0.,1.,0.,0.,1.;                                      2105P   1996
110,0.,0.,18.6,0.,1.892593483,18.6;                                 2107P   1997
126,1,1,1,0,1,0,0.,0.,1.,1.,1.,1.,0.,3.141592654,0.,0.,             2109P   1998
6.283185307,0.,0.,1.,0.,0.,1.;                                      2109P   1999
124,6.12323399573677E-017,-1.,0.,1.89259348286337,                  2111P   2000
6.12323399573677E-017,3.74939945665464E-033,-1.,                    2111P   2001
1.89259348286337,1.,6.12323399573677E-017,                          2111P   2002
6.12323399573677E-017,-1.15887927543788E-016;                       2111P   2003
100,0.,0.,1.892593483,18.6,1.892593483,-18.6,1.892593483;           2113P   2004
126,1,1,1,0,1,0,0.,0.,1.,1.,1.,1.,0.,6.283185307,0.,1.,             2115P   2005
6.283185307,0.,0.,1.,0.,0.,1.;                                      2115P   2006
110,0.,1.892593483,-18.6,0.,0.,-18.6;                               2117P   2007
126,1,1,1,0,1,0,0.,0.,1.,1.,1.,1.,1.,6.283185307,0.,1.,             2119P   2008
3.141592654,0.,0.,1.,0.,0.,1.;                                      2119P   2009
124,6.12323399573677E-017,-1.,0.,0.,6.12323399573677E-017,          2121P   2010
3.74939945665464E-033,1.,0.,-1.,-6.12323399573677E-017,             2121P   2011
6.12323399573677E-017,0.;                                           2121P   2012
100,0.,0.,0.,18.6,0.,-18.6,0.;                                      2123P   2013
102,4,2105,2109,2115,2119;                                          2125P   2014
102,4,2107,2113,2117,2123;                                          2127P   2015
142,1,2103,2125,2127,1;                                             2129P   2016
144,2103,1,0,2129;                                                  2131P   2017
S      1G      9D   2132P   2017                                        T      1
