# Supplementary material for: Impact of photoreceptor density in a 3D simulation of panretinal laser photocoagulation
Source: BMC Ophthalmol. 2021 May 7;21:200. doi: 10.1186/s12886-021-01945-z (PMC8103585; doi:10.1186/s12886-021-01945-z)
Supplement: Supplementary file 1 — Additional file 1. [file 12886_2021_1945_MOESM1_ESM.zip › Additional file 1 Model STEPR3.STEP]

ISO-10303-21;
HEADER;
FILE_DESCRIPTION (( 'STEP AP203' ),
    '1' );
FILE_NAME ('Model STEP.STEP',
    '2021-02-04T08:54:35',
    ( '' ),
    ( '' ),
    'SwSTEP 2.0',
    'SolidWorks 2017',
    '' );
FILE_SCHEMA (( 'CONFIG_CONTROL_DESIGN' ));
ENDSEC;

DATA;
#1 = DIRECTION ( 'NONE',  ( -0.0000000000000000000, -1.000000000000000000, -0.0000000000000000000 ) ) ;
#2 = FACE_OUTER_BOUND ( 'NONE', #598, .T. ) ;
#3 = CARTESIAN_POINT ( 'NONE',  ( 3.999999999999597700, 14.51968979391722500, -0.7500000000018951500 ) ) ;
#4 = VERTEX_POINT ( 'NONE', #794 ) ;
#5 = ORIENTED_EDGE ( 'NONE', *, *, #1215, .F. ) ;
#6 = CIRCLE ( 'NONE', #1279, 3.999999999999999100 ) ;
#7 =( NAMED_UNIT ( * ) SI_UNIT ( $, .STERADIAN. ) SOLID_ANGLE_UNIT ( ) );
#8 = MANIFOLD_SOLID_BREP ( '��� - �����o��1', #1351 ) ;
#9 = EDGE_LOOP ( 'NONE', ( #1519, #286, #1303, #44 ) ) ;
#10 = DIRECTION ( 'NONE',  ( 9.990741463599046700E-017, -0.5783257305845899100, 0.8158059507896472400 ) ) ;
#11 = EDGE_LOOP ( 'NONE', ( #1107, #1310, #1358, #1204 ) ) ;
#12 = AXIS2_PLACEMENT_3D ( 'NONE', #504, #1520, #999 ) ;
#13 = EDGE_CURVE ( 'NONE', #846, #1578, #1422, .T. ) ;
#14 = ADVANCED_FACE ( 'NONE', ( #112 ), #1273, .T. ) ;
#15 = ORIENTED_EDGE ( 'NONE', *, *, #314, .T. ) ;
#16 = DIRECTION ( 'NONE',  ( -0.0000000000000000000, -1.000000000000000000, -0.0000000000000000000 ) ) ;
#17 = CONICAL_SURFACE ( 'NONE', #121, 0.2999999999999999900, 0.1257208001970399900 ) ;
#18 = AXIS2_PLACEMENT_3D ( 'NONE', #34, #1082, #46 ) ;
#19 = CONICAL_SURFACE ( 'NONE', #639, 17.00000000000000000, 0.4231261992704222200 ) ;
#20 = ORIENTED_EDGE ( 'NONE', *, *, #559, .T. ) ;
#21 = ADVANCED_FACE ( 'NONE', ( #595 ), #908, .F. ) ;
#22 = AXIS2_PLACEMENT_3D ( 'NONE', #1315, #1371, #1283 ) ;
#23 = EDGE_LOOP ( 'NONE', ( #812, #1489, #472, #1085 ) ) ;
#24 = VERTEX_POINT ( 'NONE', #707 ) ;
#25 = FACE_OUTER_BOUND ( 'NONE', #365, .T. ) ;
#26 = ORIENTED_EDGE ( 'NONE', *, *, #407, .F. ) ;
#27 = DIRECTION ( 'NONE',  ( -0.0000000000000000000, -1.000000000000000000, -0.0000000000000000000 ) ) ;
#28 = CARTESIAN_POINT ( 'NONE',  ( 0.0000000000000000000, 12.75141529927019900, -8.000000000000000000 ) ) ;
#29 = AXIS2_PLACEMENT_3D ( 'NONE', #752, #1136, #1141 ) ;
#30 = CARTESIAN_POINT ( 'NONE',  ( 3.601710336197865700, 14.39451762288036500, 0.6414504866627142000 ) ) ;
#31 = EDGE_LOOP ( 'NONE', ( #429, #524, #497, #643 ) ) ;
#32 = DIRECTION ( 'NONE',  ( -0.0000000000000000000, -1.000000000000000000, -0.0000000000000000000 ) ) ;
#33 = CARTESIAN_POINT ( 'NONE',  ( 0.0000000000000000000, 10.80600343167360400, -11.00000000000000000 ) ) ;
#34 = CARTESIAN_POINT ( 'NONE',  ( 0.0000000000000000000, 3.966593161000000000, 0.0000000000000000000 ) ) ;
#35 = CIRCLE ( 'NONE', #212, 14.00000000000000000 ) ;
#36 = EDGE_CURVE ( 'NONE', #183, #1458, #743, .T. ) ;
#37 = DIRECTION ( 'NONE',  ( 0.0000000000000000000, 0.0000000000000000000, 1.000000000000000000 ) ) ;
#38 = VERTEX_POINT ( 'NONE', #581 ) ;
#39 = DIRECTION ( 'NONE',  ( 8.666623990379583400E-017, -0.7065295376719332700, 0.7076835538551706800 ) ) ;
#40 = CARTESIAN_POINT ( 'NONE',  ( 0.0000000000000000000, 4.308288164000001300, 0.0000000000000000000 ) ) ;
#41 = LINE ( 'NONE', #363, #150 ) ;
#42 = EDGE_CURVE ( 'NONE', #778, #1568, #195, .T. ) ;
#43 = ORIENTED_EDGE ( 'NONE', *, *, #500, .F. ) ;
#44 = ORIENTED_EDGE ( 'NONE', *, *, #309, .F. ) ;
#45 = VECTOR ( 'NONE', #613, 1000.000000000000000 ) ;
#46 = DIRECTION ( 'NONE',  ( 0.0000000000000000000, 0.0000000000000000000, -1.000000000000000000 ) ) ;
#47 = EDGE_LOOP ( 'NONE', ( #956, #1587, #1008, #408 ) ) ;
#48 = CARTESIAN_POINT ( 'NONE',  ( 0.0000000000000000000, 7.294394313082770000, 0.0000000000000000000 ) ) ;
#49 = LINE ( 'NONE', #656, #90 ) ;
#50 = ORIENTED_EDGE ( 'NONE', *, *, #420, .F. ) ;
#51 = ORIENTED_EDGE ( 'NONE', *, *, #547, .T. ) ;
#52 = DIRECTION ( 'NONE',  ( 0.0000000000000000000, 0.0000000000000000000, -1.000000000000000000 ) ) ;
#53 = DIRECTION ( 'NONE',  ( 0.0000000000000000000, 0.0000000000000000000, -1.000000000000000000 ) ) ;
#54 = AXIS2_PLACEMENT_3D ( 'NONE', #1330, #1346, #704 ) ;
#55 = CARTESIAN_POINT ( 'NONE',  ( 0.0000000000000000000, 10.80600343167360400, 0.0000000000000000000 ) ) ;
#56 = FACE_OUTER_BOUND ( 'NONE', #11, .T. ) ;
#57 = VECTOR ( 'NONE', #1670, 1000.000000000000000 ) ;
#58 = CARTESIAN_POINT ( 'NONE',  ( 0.0000000000000000000, 12.17423219933719700, 0.0000000000000000000 ) ) ;
#59 = DIRECTION ( 'NONE',  ( 0.0000000000000000000, 0.0000000000000000000, 1.000000000000000000 ) ) ;
#60 = ORIENTED_EDGE ( 'NONE', *, *, #860, .F. ) ;
#61 = CARTESIAN_POINT ( 'NONE',  ( 0.0000000000000000000, 14.01926863737229700, 0.0000000000000000000 ) ) ;
#62 = AXIS2_PLACEMENT_3D ( 'NONE', #278, #1321, #1331 ) ;
#63 = CARTESIAN_POINT ( 'NONE',  ( 0.0000000000000000000, 13.59626180033209800, 0.0000000000000000000 ) ) ;
#64 = DIRECTION ( 'NONE',  ( 2.379547253220801800E-017, 0.9809412077007623200, -0.1943047787229375300 ) ) ;
#65 = ORIENTED_EDGE ( 'NONE', *, *, #291, .T. ) ;
#66 = EDGE_CURVE ( 'NONE', #558, #4, #980, .T. ) ;
#67 = LINE ( 'NONE', #597, #169 ) ;
#68 = DIRECTION ( 'NONE',  ( 2.926527781167328500E-017, 0.9710271652741616600, -0.2389691283400970100 ) ) ;
#69 = VERTEX_POINT ( 'NONE', #307 ) ;
#70 = DIRECTION ( 'NONE',  ( 2.543483717483473900E-017, 0.9781944400649470500, -0.2076912069058888300 ) ) ;
#71 = CC_DESIGN_DATE_AND_TIME_ASSIGNMENT ( #730, #1252, ( #545 ) ) ;
#72 = ORIENTED_EDGE ( 'NONE', *, *, #758, .F. ) ;
#73 = CARTESIAN_POINT ( 'NONE',  ( 0.0000000000000000000, 10.03437569334380400, 0.0000000000000000000 ) ) ;
#74 = ORIENTED_EDGE ( 'NONE', *, *, #430, .F. ) ;
#75 = APPROVAL_STATUS ( 'not_yet_approved' ) ;
#76 = FACE_OUTER_BOUND ( 'NONE', #627, .T. ) ;
#77 = CARTESIAN_POINT ( 'NONE',  ( 0.0000000000000000000, 13.59091197030180200, 5.000000000000000000 ) ) ;
#78 = DIRECTION ( 'NONE',  ( -0.0000000000000000000, -1.000000000000000000, -0.0000000000000000000 ) ) ;
#79 = DIRECTION ( 'NONE',  ( 0.0000000000000000000, -0.7699303236323489200, -0.6381279626778522100 ) ) ;
#80 = ORIENTED_EDGE ( 'NONE', *, *, #164, .T. ) ;
#81 = AXIS2_PLACEMENT_3D ( 'NONE', #1549, #1019, #650 ) ;
#82 = CARTESIAN_POINT ( 'NONE',  ( 5.510910596163088600E-016, 14.58928127508930000, 3.999999999999999100 ) ) ;
#83 = FACE_OUTER_BOUND ( 'NONE', #920, .T. ) ;
#84 = CARTESIAN_POINT ( 'NONE',  ( 4.411232054868588800, 14.13394723163988900, 0.6346451260622469900 ) ) ;
#85 = CARTESIAN_POINT ( 'NONE',  ( 0.0000000000000000000, 8.528889747201400700, 0.0000000000000000000 ) ) ;
#86 = ORIENTED_EDGE ( 'NONE', *, *, #968, .F. ) ;
#87 = FACE_OUTER_BOUND ( 'NONE', #1132, .T. ) ;
#88 = AXIS2_PLACEMENT_3D ( 'NONE', #1001, #1122, #1641 ) ;
#89 = EDGE_LOOP ( 'NONE', ( #1375, #95, #496, #1467 ) ) ;
#90 = VECTOR ( 'NONE', #391, 1000.000000000000000 ) ;
#91 = ADVANCED_FACE ( 'NONE', ( #299 ), #234, .T. ) ;
#92 = DIRECTION ( 'NONE',  ( -0.0000000000000000000, -1.000000000000000000, -0.0000000000000000000 ) ) ;
#93 = ORIENTED_EDGE ( 'NONE', *, *, #1530, .T. ) ;
#94 = DIRECTION ( 'NONE',  ( -0.0000000000000000000, -1.000000000000000000, -0.0000000000000000000 ) ) ;
#95 = ORIENTED_EDGE ( 'NONE', *, *, #1386, .T. ) ;
#96 = CARTESIAN_POINT ( 'NONE',  ( 0.0000000000000000000, 9.292600201104745500, -13.00000000000000000 ) ) ;
#97 = AXIS2_PLACEMENT_3D ( 'NONE', #324, #1226, #465 ) ;
#98 = CIRCLE ( 'NONE', #1327, 0.2000000000000000400 ) ;
#99 = ADVANCED_FACE ( 'NONE', ( #872 ), #1507, .F. ) ;
#100 = EDGE_CURVE ( 'NONE', #552, #1000, #853, .T. ) ;
#101 = VECTOR ( 'NONE', #154, 999.9999999999998900 ) ;
#102 = ORIENTED_EDGE ( 'NONE', *, *, #412, .F. ) ;
#103 = CARTESIAN_POINT ( 'NONE',  ( 4.000000000000000000, 14.58928127508930000, 0.0000000000000000000 ) ) ;
#104 = CYLINDRICAL_SURFACE ( 'NONE', #1253, 0.7499999999999997800 ) ;
#105 = AXIS2_PLACEMENT_3D ( 'NONE', #1143, #1664, #115 ) ;
#106 = DIRECTION ( 'NONE',  ( 3.169389067604932100E-017, 0.9659308602610972000, -0.2588002573322841800 ) ) ;
#107 = ADVANCED_FACE ( 'NONE', ( #521 ), #1640, .T. ) ;
#108 = EDGE_LOOP ( 'NONE', ( #1044, #1338, #1213, #368 ) ) ;
#109 = DIRECTION ( 'NONE',  ( -0.0000000000000000000, -1.000000000000000000, -0.0000000000000000000 ) ) ;
#110 = FACE_OUTER_BOUND ( 'NONE', #47, .T. ) ;
#111 = CARTESIAN_POINT ( 'NONE',  ( 0.0000000000000000000, 2.584421481348170100, 0.5000000000000000000 ) ) ;
#112 = FACE_OUTER_BOUND ( 'NONE', #1668, .T. ) ;
#113 = AXIS2_PLACEMENT_3D ( 'NONE', #573, #702, #831 ) ;
#114 = ORIENTED_EDGE ( 'NONE', *, *, #916, .F. ) ;
#115 = DIRECTION ( 'NONE',  ( 0.0000000000000000000, 0.0000000000000000000, 1.000000000000000000 ) ) ;
#116 = ADVANCED_FACE ( 'NONE', ( #1601 ), #1086, .F. ) ;
#117 = ORIENTED_EDGE ( 'NONE', *, *, #490, .T. ) ;
#118 = DIRECTION ( 'NONE',  ( 0.0000000000000000000, 0.7896087885162693700, 0.6136105940234973800 ) ) ;
#119 = CARTESIAN_POINT ( 'NONE',  ( 0.0000000000000000000, 7.112211690420788400, 0.0000000000000000000 ) ) ;
#120 = CIRCLE ( 'NONE', #1149, 0.5999999999999999800 ) ;
#121 = AXIS2_PLACEMENT_3D ( 'NONE', #568, #806, #144 ) ;
#122 = DIRECTION ( 'NONE',  ( -0.0000000000000000000, -1.000000000000000000, -0.0000000000000000000 ) ) ;
#123 = ORIENTED_EDGE ( 'NONE', *, *, #758, .T. ) ;
#124 = CONICAL_SURFACE ( 'NONE', #1558, 0.5999999999999999800, 0.1955486715579827200 ) ;
#125 = CARTESIAN_POINT ( 'NONE',  ( 0.0000000000000000000, 3.560253157159750000, 0.6999999999999999600 ) ) ;
#126 = ORIENTED_EDGE ( 'NONE', *, *, #1051, .F. ) ;
#127 = DIRECTION ( 'NONE',  ( 0.0000000000000000000, -1.000000000000000000, 0.0000000000000000000 ) ) ;
#128 = FACE_OUTER_BOUND ( 'NONE', #273, .T. ) ;
#129 = EDGE_CURVE ( 'NONE', #1073, #1659, #1214, .T. ) ;
#130 = EDGE_LOOP ( 'NONE', ( #919, #959, #601, #1590 ) ) ;
#131 = ORIENTED_EDGE ( 'NONE', *, *, #314, .F. ) ;
#132 = DESIGN_CONTEXT ( 'detailed design', #140, 'design' ) ;
#133 = APPLICATION_CONTEXT ( 'configuration controlled 3d designs of mechanical parts and assemblies' ) ;
#134 = EDGE_CURVE ( 'NONE', #1064, #1269, #155, .T. ) ;
#135 = ADVANCED_FACE ( 'NONE', ( #577 ), #762, .T. ) ;
#136 = EDGE_LOOP ( 'NONE', ( #1350, #934, #1052, #829 ) ) ;
#137 = CARTESIAN_POINT ( 'NONE',  ( 0.0000000000000000000, 3.560253157159750000, 0.0000000000000000000 ) ) ;
#138 = CARTESIAN_POINT ( 'NONE',  ( 4.559989405444754100, 14.00257045353540700, -0.5082989282993473100 ) ) ;
#139 = VERTEX_POINT ( 'NONE', #250 ) ;
#140 = APPLICATION_CONTEXT ( 'configuration controlled 3d designs of mechanical parts and assemblies' ) ;
#141 = AXIS2_PLACEMENT_3D ( 'NONE', #411, #398, #1446 ) ;
#142 = DIRECTION ( 'NONE',  ( -0.0000000000000000000, -1.000000000000000000, -0.0000000000000000000 ) ) ;
#143 = CIRCLE ( 'NONE', #1287, 18.00000000000000000 ) ;
#144 = DIRECTION ( 'NONE',  ( 0.0000000000000000000, 0.0000000000000000000, 1.000000000000000000 ) ) ;
#145 = COORDINATED_UNIVERSAL_TIME_OFFSET ( 9, 0, .AHEAD. ) ;
#146 = VECTOR ( 'NONE', #10, 1000.000000000000000 ) ;
#147 = ORIENTED_EDGE ( 'NONE', *, *, #291, .F. ) ;
#148 = EDGE_CURVE ( 'NONE', #1077, #1567, #1445, .T. ) ;
#149 = DIRECTION ( 'NONE',  ( 0.0000000000000000000, 0.0000000000000000000, -1.000000000000000000 ) ) ;
#150 = VECTOR ( 'NONE', #768, 1000.000000000000100 ) ;
#151 = CARTESIAN_POINT ( 'NONE',  ( 1.836970198721029400E-017, 0.06434119588277775700, -0.1499999999999999900 ) ) ;
#152 = ORIENTED_EDGE ( 'NONE', *, *, #1087, .T. ) ;
#153 = LINE ( 'NONE', #695, #1021 ) ;
#154 = DIRECTION ( 'NONE',  ( 7.514562498937821900E-017, 0.7896087885162693700, -0.6136105940234973800 ) ) ;
#155 = CIRCLE ( 'NONE', #1496, 16.00000000000000400 ) ;
#156 = AXIS2_PLACEMENT_3D ( 'NONE', #924, #1326, #1577 ) ;
#157 = EDGE_LOOP ( 'NONE', ( #929, #191, #1244, #701 ) ) ;
#158 = EDGE_CURVE ( 'NONE', #172, #1269, #49, .T. ) ;
#159 = EDGE_LOOP ( 'NONE', ( #1400, #65, #1652, #86, #1304, #268 ) ) ;
#160 = ORIENTED_EDGE ( 'NONE', *, *, #834, .T. ) ;
#161 = CONICAL_SURFACE ( 'NONE', #1575, 9.000000000000000000, 1.002936016325850700 ) ;
#162 = AXIS2_PLACEMENT_3D ( 'NONE', #735, #197, #1110 ) ;
#163 = VECTOR ( 'NONE', #118, 999.9999999999998900 ) ;
#164 = EDGE_CURVE ( 'NONE', #217, #904, #414, .T. ) ;
#165 = CARTESIAN_POINT ( 'NONE',  ( 3.527656750842364200, 14.34769097512443600, 0.5895405781582212500 ) ) ;
#166 = ORIENTED_EDGE ( 'NONE', *, *, #535, .F. ) ;
#167 = LINE ( 'NONE', #179, #1522 ) ;
#168 = DIRECTION ( 'NONE',  ( 0.0000000000000000000, 0.0000000000000000000, 1.000000000000000000 ) ) ;
#169 = VECTOR ( 'NONE', #335, 1000.000000000000100 ) ;
#170 = AXIS2_PLACEMENT_3D ( 'NONE', #658, #777, #1560 ) ;
#171 = ORIENTED_EDGE ( 'NONE', *, *, #420, .T. ) ;
#172 = VERTEX_POINT ( 'NONE', #947 ) ;
#173 = DIRECTION ( 'NONE',  ( -0.0000000000000000000, -1.000000000000000000, -0.0000000000000000000 ) ) ;
#174 = DIRECTION ( 'NONE',  ( 0.0000000000000000000, 0.0000000000000000000, 1.000000000000000000 ) ) ;
#175 = DIRECTION ( 'NONE',  ( -0.0000000000000000000, -1.000000000000000000, -0.0000000000000000000 ) ) ;
#176 = EDGE_CURVE ( 'NONE', #943, #740, #480, .T. ) ;
#177 = EDGE_CURVE ( 'NONE', #1458, #1679, #214, .T. ) ;
#178 = DIRECTION ( 'NONE',  ( 0.0000000000000000000, 0.0000000000000000000, -1.000000000000000000 ) ) ;
#179 = CARTESIAN_POINT ( 'NONE',  ( 0.0000000000000000000, 11.53627827878130300, -10.00000000000000000 ) ) ;
#180 = ORGANIZATION ( 'UNSPECIFIED', 'UNSPECIFIED', '' ) ;
#181 = SHAPE_DEFINITION_REPRESENTATION ( #1004, #184 ) ;
#182 = DIRECTION ( 'NONE',  ( -0.0000000000000000000, -1.000000000000000000, -0.0000000000000000000 ) ) ;
#183 = VERTEX_POINT ( 'NONE', #1333 ) ;
#184 = ADVANCED_BREP_SHAPE_REPRESENTATION ( 'Model STEP', ( #8, #1657 ), #1158 ) ;
#185 = CARTESIAN_POINT ( 'NONE',  ( 0.0000000000000000000, 12.04450793029480100, 0.0000000000000000000 ) ) ;
#186 = AXIS2_PLACEMENT_3D ( 'NONE', #1572, #127, #1030 ) ;
#187 = CARTESIAN_POINT ( 'NONE',  ( 4.721281556289188300, 13.86453297022083200, 0.2326625413316143800 ) ) ;
#188 = CARTESIAN_POINT ( 'NONE',  ( 0.0000000000000000000, 2.584421481348170100, 0.0000000000000000000 ) ) ;
#189 = VECTOR ( 'NONE', #876, 1000.000000000000100 ) ;
#190 = EDGE_CURVE ( 'NONE', #804, #928, #249, .T. ) ;
#191 = ORIENTED_EDGE ( 'NONE', *, *, #134, .T. ) ;
#192 = DIRECTION ( 'NONE',  ( -0.0000000000000000000, -1.000000000000000000, -0.0000000000000000000 ) ) ;
#193 = CARTESIAN_POINT ( 'NONE',  ( 0.0000000000000000000, 11.53627827878130300, 0.0000000000000000000 ) ) ;
#194 = AXIS2_PLACEMENT_3D ( 'NONE', #1688, #1433, #1305 ) ;
#195 = LINE ( 'NONE', #1483, #1024 ) ;
#196 = DIRECTION ( 'NONE',  ( 0.0000000000000000000, 0.0000000000000000000, 1.000000000000000000 ) ) ;
#197 = DIRECTION ( 'NONE',  ( 0.0000000000000000000, 1.000000000000000000, 0.0000000000000000000 ) ) ;
#198 = CARTESIAN_POINT ( 'NONE',  ( 0.0000000000000000000, 0.06434119588277775700, 0.0000000000000000000 ) ) ;
#199 = CARTESIAN_POINT ( 'NONE',  ( 0.0000000000000000000, 12.04450793029480100, 2.000000000000000000 ) ) ;
#200 = ORIENTED_EDGE ( 'NONE', *, *, #1666, .T. ) ;
#201 = EDGE_LOOP ( 'NONE', ( #805, #51, #751, #760 ) ) ;
#202 = AXIS2_PLACEMENT_3D ( 'NONE', #193, #1228, #1615 ) ;
#203 = PLANE ( 'NONE',  #1604 ) ;
#204 = CONICAL_SURFACE ( 'NONE', #345, 6.000000000000000000, 1.240075389239051000 ) ;
#205 = VECTOR ( 'NONE', #209, 1000.000000000000100 ) ;
#206 = CARTESIAN_POINT ( 'NONE',  ( 0.0000000000000000000, 12.17423219933719700, 0.0000000000000000000 ) ) ;
#207 = CARTESIAN_POINT ( 'NONE',  ( 0.0000000000000000000, 11.53627827878130300, 0.0000000000000000000 ) ) ;
#208 = VERTEX_POINT ( 'NONE', #466 ) ;
#209 = DIRECTION ( 'NONE',  ( 0.0000000000000000000, -0.6069507961465411300, -0.7947394107863783300 ) ) ;
#210 = APPROVAL_ROLE ( '' ) ;
#211 = FACE_OUTER_BOUND ( 'NONE', #159, .T. ) ;
#212 = AXIS2_PLACEMENT_3D ( 'NONE', #1531, #92, #352 ) ;
#213 = CARTESIAN_POINT ( 'NONE',  ( 4.000000000000000000, 0.0000000000000000000, -0.7499999999999997800 ) ) ;
#214 = LINE ( 'NONE', #440, #296 ) ;
#215 = ORIENTED_EDGE ( 'NONE', *, *, #763, .T. ) ;
#216 = CARTESIAN_POINT ( 'NONE',  ( 6.123233995736766300E-016, 13.59091197030180200, -5.000000000000000000 ) ) ;
#217 = VERTEX_POINT ( 'NONE', #199 ) ;
#218 = CARTESIAN_POINT ( 'NONE',  ( 2.081899558550500300E-015, 4.837127058583740300, 17.00000000000000000 ) ) ;
#219 = EDGE_CURVE ( 'NONE', #321, #1249, #941, .T. ) ;
#220 = DIRECTION ( 'NONE',  ( -0.0000000000000000000, -1.000000000000000000, -0.0000000000000000000 ) ) ;
#221 = ADVANCED_FACE ( 'NONE', ( #907 ), #657, .F. ) ;
#222 = EDGE_CURVE ( 'NONE', #804, #894, #529, .T. ) ;
#223 = LINE ( 'NONE', #1348, #565 ) ;
#224 = CALENDAR_DATE ( 2021, 4, 2 ) ;
#225 = CARTESIAN_POINT ( 'NONE',  ( 1.653273178848926900E-015, 9.292600201104745500, 13.00000000000000000 ) ) ;
#226 = ORIENTED_EDGE ( 'NONE', *, *, #815, .F. ) ;
#227 = LINE ( 'NONE', #325, #848 ) ;
#228 = ADVANCED_FACE ( 'NONE', ( #110 ), #474, .T. ) ;
#229 = DIRECTION ( 'NONE',  ( 0.0000000000000000000, 0.0000000000000000000, -1.000000000000000000 ) ) ;
#230 = VERTEX_POINT ( 'NONE', #1356 ) ;
#231 = DIRECTION ( 'NONE',  ( 0.0000000000000000000, 0.0000000000000000000, -1.000000000000000000 ) ) ;
#232 = DIRECTION ( 'NONE',  ( 0.0000000000000000000, 0.0000000000000000000, -1.000000000000000000 ) ) ;
#233 = AXIS2_PLACEMENT_3D ( 'NONE', #591, #322, #196 ) ;
#234 = CONICAL_SURFACE ( 'NONE', #716, 11.00000000000000000, 0.9135965415671377700 ) ;
#235 = CARTESIAN_POINT ( 'NONE',  ( 7.960204194457795500E-016, 13.59626180033209800, 6.000000000000000000 ) ) ;
#236 = DIRECTION ( 'NONE',  ( -0.0000000000000000000, -1.000000000000000000, -0.0000000000000000000 ) ) ;
#237 = ADVANCED_FACE ( 'NONE', ( #427 ), #342, .F. ) ;
#238 = CARTESIAN_POINT ( 'NONE',  ( 1.408343819019456200E-015, 10.80600343167360400, 11.00000000000000000 ) ) ;
#239 = ORIENTED_EDGE ( 'NONE', *, *, #1210, .F. ) ;
#240 = VERTEX_POINT ( 'NONE', #854 ) ;
#241 = DIRECTION ( 'NONE',  ( 0.0000000000000000000, -0.4482973087538820700, -0.8938845132141100000 ) ) ;
#242 = AXIS2_PLACEMENT_3D ( 'NONE', #426, #1191, #283 ) ;
#243 = CARTESIAN_POINT ( 'NONE',  ( 0.0000000000000000000, 4.837127058583740300, 0.0000000000000000000 ) ) ;
#244 = CONICAL_SURFACE ( 'NONE', #562, 7.000000000000000000, 1.105936722012022000 ) ;
#245 = EDGE_CURVE ( 'NONE', #313, #172, #1067, .T. ) ;
#246 = DIRECTION ( 'NONE',  ( 0.0000000000000000000, 0.0000000000000000000, 1.000000000000000000 ) ) ;
#247 = DIRECTION ( 'NONE',  ( 0.0000000000000000000, 0.0000000000000000000, -1.000000000000000000 ) ) ;
#248 = CIRCLE ( 'NONE', #186, 0.7499999999999997800 ) ;
#249 = B_SPLINE_CURVE_WITH_KNOTS ( 'NONE', 3,
 ( #1208, #827, #1070, #30, #165, #1337, #294, #1200, #433, #569, #1285, #903, #536, #450, #1106, #728 ),
 .UNSPECIFIED., .F., .F.,
 ( 4, 2, 2, 2, 2, 2, 2, 4 ),
 ( 3.975910946948893700E-007, 0.0002971678061979096800, 0.0005939380213011244000, 0.0008907082364043391800, 0.001187478451507554100, 0.001484248666610768800, 0.001781018881713983600, 0.002374559311920411000 ),
 .UNSPECIFIED. ) ;
#250 = CARTESIAN_POINT ( 'NONE',  ( 9.184850993605147900E-016, 13.25293121338079800, 7.000000000000000000 ) ) ;
#251 = ADVANCED_FACE ( 'NONE', ( #574 ), #869, .T. ) ;
#252 = EDGE_LOOP ( 'NONE', ( #802, #396, #1037, #443 ) ) ;
#253 = DIRECTION ( 'NONE',  ( 0.0000000000000000000, -0.9118097400966951300, -0.4106129538443681900 ) ) ;
#254 = CC_DESIGN_DATE_AND_TIME_ASSIGNMENT ( #1649, #868, ( #1042 ) ) ;
#255 = DIRECTION ( 'NONE',  ( 0.0000000000000000000, 0.0000000000000000000, -1.000000000000000000 ) ) ;
#256 = LINE ( 'NONE', #1012, #1598 ) ;
#257 = EDGE_CURVE ( 'NONE', #1382, #780, #1523, .T. ) ;
#258 = DIRECTION ( 'NONE',  ( -0.0000000000000000000, -1.000000000000000000, -0.0000000000000000000 ) ) ;
#259 = CIRCLE ( 'NONE', #54, 9.000000000000000000 ) ;
#260 = VECTOR ( 'NONE', #39, 1000.000000000000000 ) ;
#261 = CARTESIAN_POINT ( 'NONE',  ( 0.0000000000000000000, 0.06434119588277775700, 0.1499999999999999900 ) ) ;
#262 = B_SPLINE_CURVE_WITH_KNOTS ( 'NONE', 3,
 ( #528, #651, #534, #1053, #84, #348, #1614, #187, #1583, #269, #1597, #560, #138, #1470, #1466, #3 ),
 .UNSPECIFIED., .F., .F.,
 ( 4, 2, 2, 2, 2, 2, 2, 4 ),
 ( 9.838314875328771900E-005, 0.0004439181738419148900, 0.0007894531989305420300, 0.001134988224019169100, 0.001480523249107796300, 0.001826058274196423400, 0.002171593299285050200, 0.002862663349462309500 ),
 .UNSPECIFIED. ) ;
#263 = DIRECTION ( 'NONE',  ( 0.0000000000000000000, 0.0000000000000000000, 1.000000000000000000 ) ) ;
#264 = CC_DESIGN_PERSON_AND_ORGANIZATION_ASSIGNMENT ( #1075, #874, ( #648 ) ) ;
#265 = VECTOR ( 'NONE', #532, 1000.000000000000100 ) ;
#266 = EDGE_CURVE ( 'NONE', #1249, #1626, #1084, .T. ) ;
#267 = DIRECTION ( 'NONE',  ( 0.0000000000000000000, 1.000000000000000000, 0.0000000000000000000 ) ) ;
#268 = ORIENTED_EDGE ( 'NONE', *, *, #190, .F. ) ;
#269 = CARTESIAN_POINT ( 'NONE',  ( 4.750186443108945300, 13.84034754777529100, -0.1155671319211271600 ) ) ;
#270 = ORIENTED_EDGE ( 'NONE', *, *, #1202, .T. ) ;
#271 = FACE_OUTER_BOUND ( 'NONE', #1221, .T. ) ;
#272 = DIRECTION ( 'NONE',  ( 1.000000000000000000, 0.0000000000000000000, 0.0000000000000000000 ) ) ;
#273 = EDGE_LOOP ( 'NONE', ( #1102, #857, #1234, #1444, #453, #1192, #1539, #855 ) ) ;
#274 = ADVANCED_FACE ( 'NONE', ( #87 ), #819, .T. ) ;
#275 = VERTEX_POINT ( 'NONE', #753 ) ;
#276 = DIRECTION ( 'NONE',  ( 0.0000000000000000000, 0.0000000000000000000, -1.000000000000000000 ) ) ;
#277 = CONICAL_SURFACE ( 'NONE', #518, 2.999999999999999100, 0.4687469048813515700 ) ;
#278 = CARTESIAN_POINT ( 'NONE',  ( 0.0000000000000000000, 7.821112783903633000, 0.0000000000000000000 ) ) ;
#279 = ORIENTED_EDGE ( 'NONE', *, *, #245, .F. ) ;
#280 = AXIS2_PLACEMENT_3D ( 'NONE', #1089, #600, #588 ) ;
#281 = ORIENTED_EDGE ( 'NONE', *, *, #1631, .T. ) ;
#282 = EDGE_CURVE ( 'NONE', #780, #1458, #741, .T. ) ;
#283 = DIRECTION ( 'NONE',  ( 0.0000000000000000000, 0.0000000000000000000, 1.000000000000000000 ) ) ;
#284 = ADVANCED_FACE ( 'NONE', ( #1637 ), #541, .T. ) ;
#285 = ORIENTED_EDGE ( 'NONE', *, *, #1235, .T. ) ;
#286 = ORIENTED_EDGE ( 'NONE', *, *, #42, .T. ) ;
#287 = AXIS2_PLACEMENT_3D ( 'NONE', #1225, #1361, #298 ) ;
#288 = VECTOR ( 'NONE', #477, 1000.000000000000200 ) ;
#289 = DIRECTION ( 'NONE',  ( 0.0000000000000000000, 0.0000000000000000000, -1.000000000000000000 ) ) ;
#290 = VECTOR ( 'NONE', #1448, 1000.000000000000100 ) ;
#291 = EDGE_CURVE ( 'NONE', #894, #1054, #1154, .T. ) ;
#292 = CARTESIAN_POINT ( 'NONE',  ( 2.277843046414077100E-015, 1.892593482863368800, 18.60000000000000100 ) ) ;
#293 = VECTOR ( 'NONE', #1415, 1000.000000000000000 ) ;
#294 = CARTESIAN_POINT ( 'NONE',  ( 3.346942567022945800, 14.22875202495055200, 0.3812863261852876300 ) ) ;
#295 = VERTEX_POINT ( 'NONE', #1388 ) ;
#296 = VECTOR ( 'NONE', #933, 1000.000000000000200 ) ;
#297 = CARTESIAN_POINT ( 'NONE',  ( 0.0000000000000000000, 7.294394313082770000, 0.0000000000000000000 ) ) ;
#298 = DIRECTION ( 'NONE',  ( 0.0000000000000000000, 0.0000000000000000000, -1.000000000000000000 ) ) ;
#299 = FACE_OUTER_BOUND ( 'NONE', #1442, .T. ) ;
#300 = CARTESIAN_POINT ( 'NONE',  ( 0.0000000000000000000, 10.80600343167360400, 0.0000000000000000000 ) ) ;
#301 = AXIS2_PLACEMENT_3D ( 'NONE', #912, #1036, #1284 ) ;
#302 = CARTESIAN_POINT ( 'NONE',  ( 0.0000000000000000000, 0.06434119588277775700, 0.0000000000000000000 ) ) ;
#303 = CARTESIAN_POINT ( 'NONE',  ( 0.0000000000000000000, 10.03437569334380400, 0.0000000000000000000 ) ) ;
#304 = CARTESIAN_POINT ( 'NONE',  ( 0.0000000000000000000, 3.966593161000000000, 0.0000000000000000000 ) ) ;
#305 = DIRECTION ( 'NONE',  ( -0.0000000000000000000, -1.000000000000000000, -0.0000000000000000000 ) ) ;
#306 = ORIENTED_EDGE ( 'NONE', *, *, #1618, .T. ) ;
#307 = CARTESIAN_POINT ( 'NONE',  ( 0.0000000000000000000, 2.616520690567669700, -18.00000000000000000 ) ) ;
#308 = LINE ( 'NONE', #1150, #1302 ) ;
#309 = EDGE_CURVE ( 'NONE', #1329, #434, #1171, .T. ) ;
#310 = DIRECTION ( 'NONE',  ( 0.0000000000000000000, 0.0000000000000000000, -1.000000000000000000 ) ) ;
#311 = DIRECTION ( 'NONE',  ( 0.0000000000000000000, 0.0000000000000000000, -1.000000000000000000 ) ) ;
#312 = VERTEX_POINT ( 'NONE', #761 ) ;
#313 = VERTEX_POINT ( 'NONE', #1654 ) ;
#314 = EDGE_CURVE ( 'NONE', #1679, #526, #1103, .T. ) ;
#315 = VECTOR ( 'NONE', #1548, 1000.000000000000100 ) ;
#316 = EDGE_LOOP ( 'NONE', ( #1547, #171, #123, #114, #1048, #74 ) ) ;
#317 = CARTESIAN_POINT ( 'NONE',  ( 0.0000000000000000000, 13.59626180033209800, 0.0000000000000000000 ) ) ;
#318 = ORIENTED_EDGE ( 'NONE', *, *, #257, .F. ) ;
#319 = COORDINATED_UNIVERSAL_TIME_OFFSET ( 9, 0, .AHEAD. ) ;
#320 = AXIS2_PLACEMENT_3D ( 'NONE', #1167, #910, #663 ) ;
#321 = VERTEX_POINT ( 'NONE', #617 ) ;
#322 = DIRECTION ( 'NONE',  ( 0.0000000000000000000, 1.000000000000000000, 0.0000000000000000000 ) ) ;
#323 = DIRECTION ( 'NONE',  ( 0.0000000000000000000, 0.0000000000000000000, 1.000000000000000000 ) ) ;
#324 = CARTESIAN_POINT ( 'NONE',  ( 0.0000000000000000000, 2.584421481348170100, 0.0000000000000000000 ) ) ;
#325 = CARTESIAN_POINT ( 'NONE',  ( 1.102182119232617700E-015, 12.17423219933719700, 9.000000000000000000 ) ) ;
#326 = DIRECTION ( 'NONE',  ( 0.0000000000000000000, 0.0000000000000000000, -1.000000000000000000 ) ) ;
#327 = AXIS2_PLACEMENT_3D ( 'NONE', #1211, #27, #828 ) ;
#328 = ORIENTED_EDGE ( 'NONE', *, *, #1183, .F. ) ;
#329 = DIRECTION ( 'NONE',  ( -0.0000000000000000000, -1.000000000000000000, -0.0000000000000000000 ) ) ;
#330 = EDGE_LOOP ( 'NONE', ( #147, #1069, #756, #1295 ) ) ;
#331 = DIRECTION ( 'NONE',  ( 0.0000000000000000000, 0.0000000000000000000, 1.000000000000000000 ) ) ;
#332 = CARTESIAN_POINT ( 'NONE',  ( 3.673940397442058900E-016, 14.01926863737229700, -2.999999999999999100 ) ) ;
#333 = LINE ( 'NONE', #1490, #1629 ) ;
#334 = CONICAL_SURFACE ( 'NONE', #726, 18.00000000000000000, 0.6920643710275958800 ) ;
#335 = DIRECTION ( 'NONE',  ( 9.732750755757916800E-017, -0.6069507961465411300, 0.7947394107863783300 ) ) ;
#336 = DIRECTION ( 'NONE',  ( 0.0000000000000000000, 1.000000000000000000, 0.0000000000000000000 ) ) ;
#337 = AXIS2_PLACEMENT_3D ( 'NONE', #893, #1157, #384 ) ;
#338 = DIRECTION ( 'NONE',  ( 1.094692807915049800E-016, -0.4482973087538820700, 0.8938845132141100000 ) ) ;
#339 = DIRECTION ( 'NONE',  ( -0.0000000000000000000, -1.000000000000000000, -0.0000000000000000000 ) ) ;
#340 = EDGE_CURVE ( 'NONE', #607, #749, #757, .T. ) ;
#341 = ORIENTED_EDGE ( 'NONE', *, *, #892, .F. ) ;
#342 = CONICAL_SURFACE ( 'NONE', #1693, 0.8000000000000000400, 0.2413040820258878500 ) ;
#343 = DIRECTION ( 'NONE',  ( 0.0000000000000000000, 0.0000000000000000000, 1.000000000000000000 ) ) ;
#344 = DIRECTION ( 'NONE',  ( -0.0000000000000000000, -1.000000000000000000, -0.0000000000000000000 ) ) ;
#345 = AXIS2_PLACEMENT_3D ( 'NONE', #317, #438, #1341 ) ;
#346 = ORIENTED_EDGE ( 'NONE', *, *, #612, .T. ) ;
#347 = EDGE_CURVE ( 'NONE', #24, #957, #410, .T. ) ;
#348 = CARTESIAN_POINT ( 'NONE',  ( 4.559004913051223800, 14.00342971160794800, 0.5093130139419169700 ) ) ;
#349 = CARTESIAN_POINT ( 'NONE',  ( 6.123233995736766000E-017, 2.584421481348170100, -0.5000000000000000000 ) ) ;
#350 = ORIENTED_EDGE ( 'NONE', *, *, #1570, .F. ) ;
#351 = CONICAL_SURFACE ( 'NONE', #170, 0.3999999999999999700, 0.1119353732075188800 ) ;
#352 = DIRECTION ( 'NONE',  ( 0.0000000000000000000, 0.0000000000000000000, -1.000000000000000000 ) ) ;
#353 = DIRECTION ( 'NONE',  ( -0.0000000000000000000, -1.000000000000000000, -0.0000000000000000000 ) ) ;
#354 = VECTOR ( 'NONE', #682, 1000.000000000000000 ) ;
#355 = DIRECTION ( 'NONE',  ( 0.0000000000000000000, 1.000000000000000000, 0.0000000000000000000 ) ) ;
#356 = PERSON_AND_ORGANIZATION ( #654, #180 ) ;
#357 = AXIS2_PLACEMENT_3D ( 'NONE', #885, #236, #1685 ) ;
#358 = ORIENTED_EDGE ( 'NONE', *, *, #1485, .T. ) ;
#359 = ORIENTED_EDGE ( 'NONE', *, *, #1453, .T. ) ;
#360 = CARTESIAN_POINT ( 'NONE',  ( 3.929687499999999100, 14.58928127508930000, -0.7466968275972180000 ) ) ;
#361 = CARTESIAN_POINT ( 'NONE',  ( 4.898587196589412500E-017, 1.931814808548229800, -0.3999999999999999700 ) ) ;
#362 = CONICAL_SURFACE ( 'NONE', #1438, 0.6999999999999999600, 0.2092141059834798900 ) ;
#363 = CARTESIAN_POINT ( 'NONE',  ( 0.0000000000000000000, 0.2509582553513276500, 0.2000000000000000400 ) ) ;
#364 = EDGE_CURVE ( 'NONE', #38, #1412, #978, .T. ) ;
#365 = EDGE_LOOP ( 'NONE', ( #1120, #1231 ) ) ;
#366 = EDGE_LOOP ( 'NONE', ( #1088, #1347, #925, #60 ) ) ;
#367 = LINE ( 'NONE', #332, #1352 ) ;
#368 = ORIENTED_EDGE ( 'NONE', *, *, #1591, .F. ) ;
#369 = ADVANCED_FACE ( 'NONE', ( #779 ), #449, .T. ) ;
#370 = DIRECTION ( 'NONE',  ( 0.0000000000000000000, -0.5957640435859054000, -0.8031595136522827700 ) ) ;
#371 = ORIENTED_EDGE ( 'NONE', *, *, #653, .T. ) ;
#372 = ORIENTED_EDGE ( 'NONE', *, *, #1025, .F. ) ;
#373 = AXIS2_PLACEMENT_3D ( 'NONE', #73, #1393, #229 ) ;
#374 = CARTESIAN_POINT ( 'NONE',  ( 0.0000000000000000000, 7.294394313082770000, 1.000000000000000000 ) ) ;
#375 = EDGE_CURVE ( 'NONE', #24, #712, #390, .T. ) ;
#376 = CARTESIAN_POINT ( 'NONE',  ( 0.0000000000000000000, 0.0000000000000000000, 0.0000000000000000000 ) ) ;
#377 = VECTOR ( 'NONE', #862, 1000.000000000000100 ) ;
#378 = ADVANCED_FACE ( 'NONE', ( #128 ), #1128, .T. ) ;
#379 = CARTESIAN_POINT ( 'NONE',  ( 4.000000000000000000, 14.58928127508930000, 0.0000000000000000000 ) ) ;
#380 = LINE ( 'NONE', #261, #163 ) ;
#381 = ORIENTED_EDGE ( 'NONE', *, *, #1324, .T. ) ;
#382 = AXIS2_PLACEMENT_3D ( 'NONE', #963, #192, #1099 ) ;
#383 = DIRECTION ( 'NONE',  ( -0.0000000000000000000, -1.000000000000000000, -0.0000000000000000000 ) ) ;
#384 = DIRECTION ( 'NONE',  ( 0.0000000000000000000, 0.0000000000000000000, -1.000000000000000000 ) ) ;
#385 = ORIENTED_EDGE ( 'NONE', *, *, #1666, .F. ) ;
#386 = ADVANCED_FACE ( 'NONE', ( #1565 ), #1397, .T. ) ;
#387 = ORIENTED_EDGE ( 'NONE', *, *, #13, .T. ) ;
#388 = CARTESIAN_POINT ( 'NONE',  ( 1.224646799147353200E-016, 7.294394313082770000, -1.000000000000000000 ) ) ;
#389 = AXIS2_PLACEMENT_3D ( 'NONE', #824, #700, #1339 ) ;
#390 = CIRCLE ( 'NONE', #1344, 0.2999999999999999900 ) ;
#391 = DIRECTION ( 'NONE',  ( 0.0000000000000000000, -0.5783257305845899100, -0.8158059507896472400 ) ) ;
#392 = ORIENTED_EDGE ( 'NONE', *, *, #927, .T. ) ;
#393 = DIRECTION ( 'NONE',  ( 0.0000000000000000000, 0.9884628066001102100, 0.1514637909476492500 ) ) ;
#394 = ADVANCED_FACE ( 'NONE', ( #1443 ), #715, .F. ) ;
#395 = CARTESIAN_POINT ( 'NONE',  ( 0.0000000000000000000, 10.80600343167360400, 0.0000000000000000000 ) ) ;
#396 = ORIENTED_EDGE ( 'NONE', *, *, #282, .T. ) ;
#397 = AXIS2_PLACEMENT_3D ( 'NONE', #185, #457, #1353 ) ;
#398 = DIRECTION ( 'NONE',  ( -0.0000000000000000000, -1.000000000000000000, -0.0000000000000000000 ) ) ;
#399 = CONICAL_SURFACE ( 'NONE', #141, 5.000000000000000000, 0.7862141761567751400 ) ;
#400 = AXIS2_PLACEMENT_3D ( 'NONE', #297, #1602, #37 ) ;
#401 = CIRCLE ( 'NONE', #1413, 14.00000000000000000 ) ;
#402 = ORIENTED_EDGE ( 'NONE', *, *, #1301, .T. ) ;
#403 = ORIENTED_EDGE ( 'NONE', *, *, #1235, .F. ) ;
#404 = CARTESIAN_POINT ( 'NONE',  ( 3.953088074109094100, 14.56591886018437500, -0.7489003361782581300 ) ) ;
#405 = CARTESIAN_POINT ( 'NONE',  ( 0.0000000000000000000, 10.80600343167360400, -11.00000000000000000 ) ) ;
#406 = LINE ( 'NONE', #1399, #189 ) ;
#407 = EDGE_CURVE ( 'NONE', #1114, #1083, #1003, .T. ) ;
#408 = ORIENTED_EDGE ( 'NONE', *, *, #134, .F. ) ;
#409 = VERTEX_POINT ( 'NONE', #974 ) ;
#410 = LINE ( 'NONE', #361, #45 ) ;
#411 = CARTESIAN_POINT ( 'NONE',  ( 0.0000000000000000000, 13.59091197030180200, 0.0000000000000000000 ) ) ;
#412 = EDGE_CURVE ( 'NONE', #1567, #846, #67, .T. ) ;
#413 = ORIENTED_EDGE ( 'NONE', *, *, #1644, .F. ) ;
#414 = LINE ( 'NONE', #1424, #1401 ) ;
#415 = CARTESIAN_POINT ( 'NONE',  ( 0.0000000000000000000, 0.2509582553513276500, 0.0000000000000000000 ) ) ;
#416 = ORIENTED_EDGE ( 'NONE', *, *, #176, .F. ) ;
#417 = ORIENTED_EDGE ( 'NONE', *, *, #839, .T. ) ;
#418 = FACE_OUTER_BOUND ( 'NONE', #1488, .T. ) ;
#419 = LINE ( 'NONE', #1586, #1457 ) ;
#420 = EDGE_CURVE ( 'NONE', #1345, #904, #1484, .T. ) ;
#421 = ADVANCED_FACE ( 'NONE', ( #1465, #1418, #25 ), #203, .T. ) ;
#422 = CARTESIAN_POINT ( 'NONE',  ( 1.224646799147353200E-016, 7.294394313082770000, -1.000000000000000000 ) ) ;
#423 = DIRECTION ( 'NONE',  ( 0.0000000000000000000, 0.0000000000000000000, 1.000000000000000000 ) ) ;
#424 = ORIENTED_EDGE ( 'NONE', *, *, #1405, .F. ) ;
#425 = EDGE_LOOP ( 'NONE', ( #1187, #1559, #1389, #350 ) ) ;
#426 = CARTESIAN_POINT ( 'NONE',  ( 0.0000000000000000000, 14.01926863737229700, 0.0000000000000000000 ) ) ;
#427 = FACE_OUTER_BOUND ( 'NONE', #1416, .T. ) ;
#428 = AXIS2_PLACEMENT_3D ( 'NONE', #745, #1491, #331 ) ;
#429 = ORIENTED_EDGE ( 'NONE', *, *, #641, .T. ) ;
#430 = EDGE_CURVE ( 'NONE', #1127, #928, #6, .T. ) ;
#431 = CARTESIAN_POINT ( 'NONE',  ( 0.0000000000000000000, 10.80600343167360400, 0.0000000000000000000 ) ) ;
#432 = CARTESIAN_POINT ( 'NONE',  ( 1.836970198721029600E-015, 7.821112783903633000, 15.00000000000000000 ) ) ;
#433 = CARTESIAN_POINT ( 'NONE',  ( 3.250435612498970200, 14.16207740172825200, 0.1045237776212503300 ) ) ;
#434 = VERTEX_POINT ( 'NONE', #460 ) ;
#435 = AXIS2_PLACEMENT_3D ( 'NONE', #243, #122, #1675 ) ;
#436 = EDGE_LOOP ( 'NONE', ( #1513, #1403, #239, #166 ) ) ;
#437 = EDGE_CURVE ( 'NONE', #295, #1345, #367, .T. ) ;
#438 = DIRECTION ( 'NONE',  ( -0.0000000000000000000, -1.000000000000000000, -0.0000000000000000000 ) ) ;
#439 = FACE_OUTER_BOUND ( 'NONE', #995, .T. ) ;
#440 = CARTESIAN_POINT ( 'NONE',  ( 0.0000000000000000000, 3.560253157159750000, 0.6999999999999999600 ) ) ;
#441 = APPROVAL_PERSON_ORGANIZATION ( #1574, #1242, #1526 ) ;
#442 = CARTESIAN_POINT ( 'NONE',  ( 0.0000000000000000000, 14.01926863737229700, 0.0000000000000000000 ) ) ;
#443 = ORIENTED_EDGE ( 'NONE', *, *, #1508, .F. ) ;
#444 = DIRECTION ( 'NONE',  ( -0.0000000000000000000, -1.000000000000000000, -0.0000000000000000000 ) ) ;
#445 = CARTESIAN_POINT ( 'NONE',  ( 0.0000000000000000000, 3.089268152720829400, 0.5999999999999999800 ) ) ;
#446 = VECTOR ( 'NONE', #106, 1000.000000000000100 ) ;
#447 = AXIS2_PLACEMENT_3D ( 'NONE', #1379, #336, #343 ) ;
#448 = ORIENTED_EDGE ( 'NONE', *, *, #1025, .T. ) ;
#449 = CONICAL_SURFACE ( 'NONE', #88, 7.000000000000000000, 1.105936722012022000 ) ;
#450 = CARTESIAN_POINT ( 'NONE',  ( 3.588608757294514500, 14.38743408889090800, -0.6532218822666323600 ) ) ;
#451 = DIRECTION ( 'NONE',  ( -0.0000000000000000000, -1.000000000000000000, -0.0000000000000000000 ) ) ;
#452 = EDGE_LOOP ( 'NONE', ( #1288, #680, #1690, #1135 ) ) ;
#453 = ORIENTED_EDGE ( 'NONE', *, *, #430, .T. ) ;
#454 = EDGE_CURVE ( 'NONE', #1659, #1077, #1046, .T. ) ;
#455 = ORIENTED_EDGE ( 'NONE', *, *, #1391, .T. ) ;
#456 = ORIENTED_EDGE ( 'NONE', *, *, #664, .T. ) ;
#457 = DIRECTION ( 'NONE',  ( -0.0000000000000000000, -1.000000000000000000, -0.0000000000000000000 ) ) ;
#458 = DIRECTION ( 'NONE',  ( 0.0000000000000000000, 0.4952113308780618000, 0.8687725466253977100 ) ) ;
#459 = DIRECTION ( 'NONE',  ( 0.0000000000000000000, 0.0000000000000000000, 1.000000000000000000 ) ) ;
#460 = CARTESIAN_POINT ( 'NONE',  ( 0.0000000000000000000, 12.17423219933719700, -9.000000000000000000 ) ) ;
#461 = CIRCLE ( 'NONE', #435, 17.00000000000000000 ) ;
#462 = CONICAL_SURFACE ( 'NONE', #242, 2.999999999999999100, 1.052718259770515800 ) ;
#463 = CARTESIAN_POINT ( 'NONE',  ( 0.0000000000000000000, 7.294394313082770000, 0.0000000000000000000 ) ) ;
#464 = AXIS2_PLACEMENT_3D ( 'NONE', #415, #1179, #549 ) ;
#465 = DIRECTION ( 'NONE',  ( 0.0000000000000000000, 0.0000000000000000000, -1.000000000000000000 ) ) ;
#466 = CARTESIAN_POINT ( 'NONE',  ( 0.0000000000000000000, 1.931814808548229800, 0.3999999999999999700 ) ) ;
#467 = ORIENTED_EDGE ( 'NONE', *, *, #1087, .F. ) ;
#468 = EDGE_CURVE ( 'NONE', #1568, #434, #259, .T. ) ;
#469 = CIRCLE ( 'NONE', #575, 0.3999999999999999700 ) ;
#470 = DIRECTION ( 'NONE',  ( 0.0000000000000000000, 0.0000000000000000000, 1.000000000000000000 ) ) ;
#471 = CARTESIAN_POINT ( 'NONE',  ( 7.347880794884117800E-017, 3.089268152720829400, -0.5999999999999999800 ) ) ;
#472 = ORIENTED_EDGE ( 'NONE', *, *, #841, .F. ) ;
#473 = AXIS2_PLACEMENT_3D ( 'NONE', #103, #1282, #525 ) ;
#474 = CONICAL_SURFACE ( 'NONE', #775, 15.00000000000000000, 0.9541214214500084400 ) ;
#475 = DIRECTION ( 'NONE',  ( 0.0000000000000000000, 0.0000000000000000000, -1.000000000000000000 ) ) ;
#476 = ORIENTED_EDGE ( 'NONE', *, *, #36, .F. ) ;
#477 = DIRECTION ( 'NONE',  ( 0.0000000000000000000, -0.3247249815798227100, -0.9458084829065468400 ) ) ;
#478 = CARTESIAN_POINT ( 'NONE',  ( 3.929687499999999100, 14.58928127508930000, 0.7466968275972180000 ) ) ;
#479 = CARTESIAN_POINT ( 'NONE',  ( 3.929687499999999100, 14.58928127508930000, 0.7466968275972180000 ) ) ;
#480 = CIRCLE ( 'NONE', #596, 0.1499999999999999900 ) ;
#481 = EDGE_CURVE ( 'NONE', #673, #1073, #799, .T. ) ;
#482 = ORIENTED_EDGE ( 'NONE', *, *, #1464, .T. ) ;
#483 = ORIENTED_EDGE ( 'NONE', *, *, #364, .T. ) ;
#484 = FACE_OUTER_BOUND ( 'NONE', #677, .T. ) ;
#485 = CIRCLE ( 'NONE', #1060, 5.000000000000000000 ) ;
#486 = APPROVAL_STATUS ( 'not_yet_approved' ) ;
#487 = AXIS2_PLACEMENT_3D ( 'NONE', #1607, #1612, #52 ) ;
#488 = CARTESIAN_POINT ( 'NONE',  ( 0.0000000000000000000, 1.042176466894279900, 0.2999999999999999900 ) ) ;
#489 = ORIENTED_EDGE ( 'NONE', *, *, #1035, .F. ) ;
#490 = EDGE_CURVE ( 'NONE', #409, #321, #153, .T. ) ;
#491 = CIRCLE ( 'NONE', #691, 0.1499999999999999900 ) ;
#492 = DIRECTION ( 'NONE',  ( 0.0000000000000000000, 0.0000000000000000000, -1.000000000000000000 ) ) ;
#493 = CARTESIAN_POINT ( 'NONE',  ( 0.0000000000000000000, 8.528889747201400700, 0.0000000000000000000 ) ) ;
#494 = VECTOR ( 'NONE', #1646, 1000.000000000000100 ) ;
#495 = DIRECTION ( 'NONE',  ( 0.0000000000000000000, 0.0000000000000000000, 1.000000000000000000 ) ) ;
#496 = ORIENTED_EDGE ( 'NONE', *, *, #699, .T. ) ;
#497 = ORIENTED_EDGE ( 'NONE', *, *, #851, .F. ) ;
#498 = EDGE_CURVE ( 'NONE', #1329, #778, #1681, .T. ) ;
#499 = DIRECTION ( 'NONE',  ( -0.0000000000000000000, -1.000000000000000000, -0.0000000000000000000 ) ) ;
#500 = EDGE_CURVE ( 'NONE', #139, #312, #520, .T. ) ;
#501 = CARTESIAN_POINT ( 'NONE',  ( 0.0000000000000000000, 0.0000000000000000000, 0.09999999999999999200 ) ) ;
#502 = ORIENTED_EDGE ( 'NONE', *, *, #1289, .T. ) ;
#503 = ADVANCED_FACE ( 'NONE', ( #852 ), #277, .F. ) ;
#504 = CARTESIAN_POINT ( 'NONE',  ( 0.0000000000000000000, 9.292600201104745500, 0.0000000000000000000 ) ) ;
#505 = CARTESIAN_POINT ( 'NONE',  ( 0.0000000000000000000, 3.966593161000000000, 0.8000000000000000400 ) ) ;
#506 = DIRECTION ( 'NONE',  ( -0.0000000000000000000, -1.000000000000000000, -0.0000000000000000000 ) ) ;
#507 = VECTOR ( 'NONE', #1271, 1000.000000000000000 ) ;
#508 = UNCERTAINTY_MEASURE_WITH_UNIT (LENGTH_MEASURE( 1.000000000000000100E-005 ), #1296, 'distance_accuracy_value', 'NONE');
#509 = CALENDAR_DATE ( 2021, 4, 2 ) ;
#510 = AXIS2_PLACEMENT_3D ( 'NONE', #58, #599, #950 ) ;
#511 = LINE ( 'NONE', #432, #146 ) ;
#512 = ORIENTED_EDGE ( 'NONE', *, *, #672, .F. ) ;
#513 = DIRECTION ( 'NONE',  ( -0.0000000000000000000, -1.000000000000000000, -0.0000000000000000000 ) ) ;
#514 = DIRECTION ( 'NONE',  ( 0.0000000000000000000, 0.9937417745922094700, 0.1117017700411515500 ) ) ;
#515 = FACE_OUTER_BOUND ( 'NONE', #201, .T. ) ;
#516 = ADVANCED_FACE ( 'NONE', ( #679 ), #694, .F. ) ;
#517 = DIRECTION ( 'NONE',  ( 0.0000000000000000000, 0.0000000000000000000, -1.000000000000000000 ) ) ;
#518 = AXIS2_PLACEMENT_3D ( 'NONE', #442, #939, #1071 ) ;
#519 = DIRECTION ( 'NONE',  ( 0.0000000000000000000, 0.0000000000000000000, -1.000000000000000000 ) ) ;
#520 = CIRCLE ( 'NONE', #389, 7.000000000000000000 ) ;
#521 = FACE_OUTER_BOUND ( 'NONE', #1486, .T. ) ;
#522 = DIRECTION ( 'NONE',  ( 0.0000000000000000000, 0.0000000000000000000, -1.000000000000000000 ) ) ;
#523 = AXIS2_PLACEMENT_3D ( 'NONE', #898, #774, #247 ) ;
#524 = ORIENTED_EDGE ( 'NONE', *, *, #567, .T. ) ;
#525 = DIRECTION ( 'NONE',  ( 0.0000000000000000000, 0.0000000000000000000, -1.000000000000000000 ) ) ;
#526 = VERTEX_POINT ( 'NONE', #1080 ) ;
#527 = EDGE_CURVE ( 'NONE', #1626, #749, #634, .T. ) ;
#528 = CARTESIAN_POINT ( 'NONE',  ( 3.999999999999597700, 14.51968979391722500, 0.7500000000018951500 ) ) ;
#529 = B_SPLINE_CURVE_WITH_KNOTS ( 'NONE', 3,
 ( #479, #961, #594, #850 ),
 .UNSPECIFIED., .F., .F.,
 ( 4, 4 ),
 ( 2.797534853055180000E-007, 9.838314875328771900E-005 ),
 .UNSPECIFIED. ) ;
#530 = VECTOR ( 'NONE', #393, 1000.000000000000000 ) ;
#531 = LINE ( 'NONE', #151, #101 ) ;
#532 = DIRECTION ( 'NONE',  ( 0.0000000000000000000, 0.005349753474049330700, 0.9999856899664948400 ) ) ;
#533 = ADVANCED_FACE ( 'NONE', ( #1617 ), #1461, .T. ) ;
#534 = CARTESIAN_POINT ( 'NONE',  ( 4.165498839418156700, 14.35971533689400200, 0.7367521881110085100 ) ) ;
#535 = EDGE_CURVE ( 'NONE', #1659, #1175, #776, .T. ) ;
#536 = CARTESIAN_POINT ( 'NONE',  ( 3.397733585325314100, 14.26310688726359500, -0.4562187647027545800 ) ) ;
#537 = EDGE_LOOP ( 'NONE', ( #1609, #270, #341, #897 ) ) ;
#538 = DIRECTION ( 'NONE',  ( -0.0000000000000000000, -1.000000000000000000, -0.0000000000000000000 ) ) ;
#539 = CIRCLE ( 'NONE', #813, 11.00000000000000000 ) ;
#540 = CARTESIAN_POINT ( 'NONE',  ( 0.0000000000000000000, 0.0000000000000000000, 0.0000000000000000000 ) ) ;
#541 = CONICAL_SURFACE ( 'NONE', #1101, 14.00000000000000000, 0.9548699711878440000 ) ;
#542 = ORIENTED_EDGE ( 'NONE', *, *, #282, .F. ) ;
#543 = VECTOR ( 'NONE', #946, 1000.000000000000000 ) ;
#544 = PERSON_AND_ORGANIZATION_ROLE ( 'design_owner' ) ;
#545 = SECURITY_CLASSIFICATION ( '', '', #1109 ) ;
#546 = APPLICATION_PROTOCOL_DEFINITION ( 'international standard', 'config_control_design', 1994, #133 ) ;
#547 = EDGE_CURVE ( 'NONE', #957, #208, #469, .T. ) ;
#548 = ADVANCED_FACE ( 'NONE', ( #1100 ), #1655, .T. ) ;
#549 = DIRECTION ( 'NONE',  ( 0.0000000000000000000, 0.0000000000000000000, 1.000000000000000000 ) ) ;
#550 = CIRCLE ( 'NONE', #357, 16.00000000000000400 ) ;
#551 = PERSON_AND_ORGANIZATION ( #654, #180 ) ;
#552 = VERTEX_POINT ( 'NONE', #82 ) ;
#553 = DIRECTION ( 'NONE',  ( -0.0000000000000000000, -1.000000000000000000, -0.0000000000000000000 ) ) ;
#554 = CIRCLE ( 'NONE', #909, 18.60000000000000100 ) ;
#555 = CARTESIAN_POINT ( 'NONE',  ( 0.0000000000000000000, 1.042176466894279900, 0.0000000000000000000 ) ) ;
#556 = ADVANCED_FACE ( 'NONE', ( #83 ), #1328, .F. ) ;
#557 = AXIS2_PLACEMENT_3D ( 'NONE', #666, #1168, #1045 ) ;
#558 = VERTEX_POINT ( 'NONE', #501 ) ;
#559 = EDGE_CURVE ( 'NONE', #1568, #230, #227, .T. ) ;
#560 = CARTESIAN_POINT ( 'NONE',  ( 4.625796950636032400, 13.94592153783190700, -0.4275210299167478400 ) ) ;
#561 = EDGE_LOOP ( 'NONE', ( #822, #1524, #1553, #766 ) ) ;
#562 = AXIS2_PLACEMENT_3D ( 'NONE', #640, #1538, #1419 ) ;
#563 = EDGE_LOOP ( 'NONE', ( #1468, #1663, #281, #891 ) ) ;
#564 = ORIENTED_EDGE ( 'NONE', *, *, #500, .T. ) ;
#565 = VECTOR ( 'NONE', #583, 1000.000000000000000 ) ;
#566 = CONICAL_SURFACE ( 'NONE', #464, 0.2000000000000000400, 0.2617799373188247600 ) ;
#567 = EDGE_CURVE ( 'NONE', #230, #673, #406, .T. ) ;
#568 = CARTESIAN_POINT ( 'NONE',  ( 0.0000000000000000000, 1.042176466894279900, 0.0000000000000000000 ) ) ;
#569 = CARTESIAN_POINT ( 'NONE',  ( 3.249577818688125700, 14.16147561456610400, -0.09817607087849253300 ) ) ;
#570 = ORIENTED_EDGE ( 'NONE', *, *, #412, .T. ) ;
#571 = LINE ( 'NONE', #645, #315 ) ;
#572 = DIRECTION ( 'NONE',  ( 0.0000000000000000000, 0.9597436867723031500, 0.2808772965205754100 ) ) ;
#573 = CARTESIAN_POINT ( 'NONE',  ( 0.0000000000000000000, 0.0000000000000000000, 0.0000000000000000000 ) ) ;
#574 = FACE_OUTER_BOUND ( 'NONE', #1160, .T. ) ;
#575 = AXIS2_PLACEMENT_3D ( 'NONE', #1533, #1651, #1259 ) ;
#576 = AXIS2_PLACEMENT_3D ( 'NONE', #1363, #1506, #59 ) ;
#577 = FACE_OUTER_BOUND ( 'NONE', #883, .T. ) ;
#578 = CARTESIAN_POINT ( 'NONE',  ( 0.0000000000000000000, 13.25293121338079800, 0.0000000000000000000 ) ) ;
#579 = CARTESIAN_POINT ( 'NONE',  ( 0.0000000000000000000, 0.06434119588277775700, 0.0000000000000000000 ) ) ;
#580 = CARTESIAN_POINT ( 'NONE',  ( 0.0000000000000000000, 4.308288164000001300, 0.9000000000000001300 ) ) ;
#581 = CARTESIAN_POINT ( 'NONE',  ( 6.735557395310443000E-016, 13.59091197030180200, -5.000000000000000000 ) ) ;
#582 = EDGE_CURVE ( 'NONE', #172, #1578, #754, .T. ) ;
#583 = DIRECTION ( 'NONE',  ( 0.0000000000000000000, -0.7065295376719332700, -0.7076835538551706800 ) ) ;
#584 = FACE_OUTER_BOUND ( 'NONE', #1002, .T. ) ;
#585 = EDGE_CURVE ( 'NONE', #740, #1029, #41, .T. ) ;
#586 = ORIENTED_EDGE ( 'NONE', *, *, #1591, .T. ) ;
#587 = CARTESIAN_POINT ( 'NONE',  ( 0.0000000000000000000, 14.58928127508930000, 0.0000000000000000000 ) ) ;
#588 = DIRECTION ( 'NONE',  ( 0.0000000000000000000, 0.0000000000000000000, -1.000000000000000000 ) ) ;
#589 = CARTESIAN_POINT ( 'NONE',  ( 2.204364238465235400E-015, 2.616520690567669700, 18.00000000000000000 ) ) ;
#590 = LINE ( 'NONE', #1550, #446 ) ;
#591 = CARTESIAN_POINT ( 'NONE',  ( 0.0000000000000000000, 7.294394313082770000, 0.0000000000000000000 ) ) ;
#592 = ORIENTED_EDGE ( 'NONE', *, *, #176, .T. ) ;
#593 = DIRECTION ( 'NONE',  ( 0.0000000000000000000, 0.0000000000000000000, -1.000000000000000000 ) ) ;
#594 = CARTESIAN_POINT ( 'NONE',  ( 3.976542524384639500, 14.54270789745501000, 0.7499999999999883400 ) ) ;
#595 = FACE_OUTER_BOUND ( 'NONE', #89, .T. ) ;
#596 = AXIS2_PLACEMENT_3D ( 'NONE', #302, #1473, #942 ) ;
#597 = CARTESIAN_POINT ( 'NONE',  ( 1.592040838891559100E-015, 9.292600201104745500, 13.00000000000000000 ) ) ;
#598 = EDGE_LOOP ( 'NONE', ( #346, #1108, #424, #72 ) ) ;
#599 = DIRECTION ( 'NONE',  ( -0.0000000000000000000, -1.000000000000000000, -0.0000000000000000000 ) ) ;
#600 = DIRECTION ( 'NONE',  ( -0.0000000000000000000, -1.000000000000000000, -0.0000000000000000000 ) ) ;
#601 = ORIENTED_EDGE ( 'NONE', *, *, #340, .T. ) ;
#602 = FACE_OUTER_BOUND ( 'NONE', #1669, .T. ) ;
#603 = CIRCLE ( 'NONE', #1232, 0.6999999999999999600 ) ;
#604 = DIRECTION ( 'NONE',  ( 0.0000000000000000000, -1.000000000000000000, 0.0000000000000000000 ) ) ;
#605 = AXIS2_PLACEMENT_3D ( 'NONE', #207, #1092, #1362 ) ;
#606 = EDGE_CURVE ( 'NONE', #749, #1626, #554, .T. ) ;
#607 = VERTEX_POINT ( 'NONE', #1146 ) ;
#608 = CONICAL_SURFACE ( 'NONE', #1343, 18.00000000000000000, 0.6920643710275958800 ) ;
#609 = CARTESIAN_POINT ( 'NONE',  ( 0.0000000000000000000, 13.59626180033209800, -6.000000000000000000 ) ) ;
#610 = CARTESIAN_POINT ( 'NONE',  ( 0.0000000000000000000, 3.089268152720829400, 0.0000000000000000000 ) ) ;
#611 = VECTOR ( 'NONE', #737, 1000.000000000000000 ) ;
#612 = EDGE_CURVE ( 'NONE', #904, #1345, #630, .T. ) ;
#613 = DIRECTION ( 'NONE',  ( 1.367952151399899600E-017, 0.9937417745922094700, -0.1117017700411515500 ) ) ;
#614 = ORIENTED_EDGE ( 'NONE', *, *, #42, .F. ) ;
#615 = CARTESIAN_POINT ( 'NONE',  ( 0.0000000000000000000, 0.06434119588277775700, 0.1499999999999999900 ) ) ;
#616 = DIRECTION ( 'NONE',  ( 0.0000000000000000000, 0.0000000000000000000, -1.000000000000000000 ) ) ;
#617 = CARTESIAN_POINT ( 'NONE',  ( 2.241103642439656700E-015, 2.616520690567669700, 18.00000000000000000 ) ) ;
#618 = CC_DESIGN_APPROVAL ( #1242, ( #545 ) ) ;
#619 = CARTESIAN_POINT ( 'NONE',  ( 0.0000000000000000000, 1.931814808548229800, 0.0000000000000000000 ) ) ;
#620 = LINE ( 'NONE', #1633, #288 ) ;
#621 = CALENDAR_DATE ( 2021, 4, 2 ) ;
#622 = CARTESIAN_POINT ( 'NONE',  ( 2.143131898507868000E-017, 0.06434119588277775700, -0.1499999999999999900 ) ) ;
#623 = CARTESIAN_POINT ( 'NONE',  ( 0.0000000000000000000, 14.58928127508930000, -18.60000000000000100 ) ) ;
#624 = PERSON_AND_ORGANIZATION_ROLE ( 'classification_officer' ) ;
#625 = VERTEX_POINT ( 'NONE', #1227 ) ;
#626 = ADVANCED_FACE ( 'NONE', ( #1246 ), #608, .T. ) ;
#627 = EDGE_LOOP ( 'NONE', ( #1334, #1406, #1390, #1636 ) ) ;
#628 = CARTESIAN_POINT ( 'NONE',  ( 0.0000000000000000000, 4.837127058583740300, 0.0000000000000000000 ) ) ;
#629 = EDGE_CURVE ( 'NONE', #208, #957, #797, .T. ) ;
#630 = CIRCLE ( 'NONE', #748, 2.999999999999999100 ) ;
#631 = DIRECTION ( 'NONE',  ( 0.0000000000000000000, 0.0000000000000000000, -1.000000000000000000 ) ) ;
#632 = EDGE_LOOP ( 'NONE', ( #1360, #1195, #1447, #1137 ) ) ;
#633 = ORIENTED_EDGE ( 'NONE', *, *, #834, .F. ) ;
#634 = CIRCLE ( 'NONE', #889, 18.60000000000000100 ) ;
#635 = DIRECTION ( 'NONE',  ( 1.032443005541668300E-016, -0.5378294081153826000, 0.8430536921016699200 ) ) ;
#636 = EDGE_LOOP ( 'NONE', ( #1039, #840 ) ) ;
#637 = ADVANCED_FACE ( 'NONE', ( #515 ), #711, .F. ) ;
#638 = DIRECTION ( 'NONE',  ( -0.0000000000000000000, -1.000000000000000000, -0.0000000000000000000 ) ) ;
#639 = AXIS2_PLACEMENT_3D ( 'NONE', #1186, #1449, #289 ) ;
#640 = CARTESIAN_POINT ( 'NONE',  ( 0.0000000000000000000, 13.25293121338079800, 0.0000000000000000000 ) ) ;
#641 = EDGE_CURVE ( 'NONE', #1113, #230, #923, .T. ) ;
#642 = CARTESIAN_POINT ( 'NONE',  ( 0.0000000000000000000, 14.01926863737229700, 0.0000000000000000000 ) ) ;
#643 = ORIENTED_EDGE ( 'NONE', *, *, #839, .F. ) ;
#644 = ORIENTED_EDGE ( 'NONE', *, *, #664, .F. ) ;
#645 = CARTESIAN_POINT ( 'NONE',  ( 3.673940397442058900E-017, 1.042176466894279900, -0.2999999999999999900 ) ) ;
#646 = CARTESIAN_POINT ( 'NONE',  ( 0.0000000000000000000, 1.931814808548229800, 0.3999999999999999700 ) ) ;
#647 = CIRCLE ( 'NONE', #681, 0.7499999999999997800 ) ;
#648 = PRODUCT_DEFINITION_FORMATION_WITH_SPECIFIED_SOURCE ( 'ANY', '', #1291, .NOT_KNOWN. ) ;
#649 = FACE_OUTER_BOUND ( 'NONE', #9, .T. ) ;
#650 = DIRECTION ( 'NONE',  ( 0.0000000000000000000, 0.0000000000000000000, -1.000000000000000000 ) ) ;
#651 = CARTESIAN_POINT ( 'NONE',  ( 4.082620783949079300, 14.43861654500919700, 0.7500000000000401900 ) ) ;
#652 = CIRCLE ( 'NONE', #605, 10.00000000000000000 ) ;
#653 = EDGE_CURVE ( 'NONE', #943, #983, #590, .T. ) ;
#654 = PERSON ( 'UNSPECIFIED', 'UNSPECIFIED', 'UNSPECIFIED', ('UNSPECIFIED'), ('UNSPECIFIED'), ('UNSPECIFIED') ) ;
#655 = ORIENTED_EDGE ( 'NONE', *, *, #1051, .T. ) ;
#656 = CARTESIAN_POINT ( 'NONE',  ( 0.0000000000000000000, 7.821112783903633000, -15.00000000000000000 ) ) ;
#657 = CONICAL_SURFACE ( 'NONE', #576, 2.999999999999999100, 0.4687469048813515700 ) ;
#658 = CARTESIAN_POINT ( 'NONE',  ( 0.0000000000000000000, 1.931814808548229800, 0.0000000000000000000 ) ) ;
#659 = ORIENTED_EDGE ( 'NONE', *, *, #1453, .F. ) ;
#660 = CARTESIAN_POINT ( 'NONE',  ( 7.347880794884119700E-016, 13.59626180033209800, 6.000000000000000000 ) ) ;
#661 = DIRECTION ( 'NONE',  ( 0.0000000000000000000, 0.0000000000000000000, -1.000000000000000000 ) ) ;
#662 = AXIS2_PLACEMENT_3D ( 'NONE', #1658, #1093, #755 ) ;
#663 = DIRECTION ( 'NONE',  ( 0.0000000000000000000, 0.0000000000000000000, -1.000000000000000000 ) ) ;
#664 = EDGE_CURVE ( 'NONE', #1029, #983, #1678, .T. ) ;
#665 = ORIENTED_EDGE ( 'NONE', *, *, #1405, .T. ) ;
#666 = CARTESIAN_POINT ( 'NONE',  ( 0.0000000000000000000, 13.59091197030180200, 0.0000000000000000000 ) ) ;
#667 = CIRCLE ( 'NONE', #81, 0.09999999999999999200 ) ;
#668 = CARTESIAN_POINT ( 'NONE',  ( 3.976526896259021900, 14.54272323285680100, -0.7499999999999891200 ) ) ;
#669 = PERSON_AND_ORGANIZATION ( #654, #180 ) ;
#670 = CARTESIAN_POINT ( 'NONE',  ( 0.0000000000000000000, 12.75141529927019900, 0.0000000000000000000 ) ) ;
#671 = ORIENTED_EDGE ( 'NONE', *, *, #841, .T. ) ;
#672 = EDGE_CURVE ( 'NONE', #312, #139, #1392, .T. ) ;
#673 = VERTEX_POINT ( 'NONE', #238 ) ;
#674 = FACE_OUTER_BOUND ( 'NONE', #801, .T. ) ;
#675 = EDGE_CURVE ( 'NONE', #1345, #1127, #997, .T. ) ;
#676 = ORIENTED_EDGE ( 'NONE', *, *, #785, .T. ) ;
#677 = EDGE_LOOP ( 'NONE', ( #1611, #665, #455, #1396 ) ) ;
#678 = DIRECTION ( 'NONE',  ( 0.0000000000000000000, -0.9154688229949726800, -0.4023889090472044200 ) ) ;
#679 = FACE_OUTER_BOUND ( 'NONE', #108, .T. ) ;
#680 = ORIENTED_EDGE ( 'NONE', *, *, #944, .T. ) ;
#681 = AXIS2_PLACEMENT_3D ( 'NONE', #1372, #604, #1510 ) ;
#682 = DIRECTION ( 'NONE',  ( 0.0000000000000000000, -0.5378294081153826000, -0.8430536921016699200 ) ) ;
#683 = ORIENTED_EDGE ( 'NONE', *, *, #860, .T. ) ;
#684 = ORIENTED_EDGE ( 'NONE', *, *, #375, .T. ) ;
#685 = AXIS2_PLACEMENT_3D ( 'NONE', #1081, #1340, #311 ) ;
#686 = CONICAL_SURFACE ( 'NONE', #932, 5.000000000000000000, 1.565446547802317400 ) ;
#687 = DIRECTION ( 'NONE',  ( 0.0000000000000000000, 0.0000000000000000000, 1.000000000000000000 ) ) ;
#688 = LINE ( 'NONE', #349, #57 ) ;
#689 = ADVANCED_FACE ( 'NONE', ( #1040 ), #362, .F. ) ;
#690 = CARTESIAN_POINT ( 'NONE',  ( 0.0000000000000000000, 9.292600201104745500, 0.0000000000000000000 ) ) ;
#691 = AXIS2_PLACEMENT_3D ( 'NONE', #198, #344, #1240 ) ;
#692 = ORIENTED_EDGE ( 'NONE', *, *, #585, .F. ) ;
#693 = EDGE_CURVE ( 'NONE', #69, #607, #1349, .T. ) ;
#694 = CONICAL_SURFACE ( 'NONE', #400, 1.000000000000000000, 0.2074914045950002600 ) ;
#695 = CARTESIAN_POINT ( 'NONE',  ( 2.081899558550500300E-015, 4.837127058583740300, 17.00000000000000000 ) ) ;
#696 = DIRECTION ( 'NONE',  ( 0.0000000000000000000, 1.000000000000000000, 0.0000000000000000000 ) ) ;
#697 = ORIENTED_EDGE ( 'NONE', *, *, #1631, .F. ) ;
#698 = DIRECTION ( 'NONE',  ( 5.532571049379384300E-017, 0.8921350976490274300, -0.4517687102298700300 ) ) ;
#699 = EDGE_CURVE ( 'NONE', #240, #1065, #1437, .T. ) ;
#700 = DIRECTION ( 'NONE',  ( -0.0000000000000000000, -1.000000000000000000, -0.0000000000000000000 ) ) ;
#701 = ORIENTED_EDGE ( 'NONE', *, *, #1540, .F. ) ;
#702 = DIRECTION ( 'NONE',  ( -0.0000000000000000000, -1.000000000000000000, -0.0000000000000000000 ) ) ;
#703 = FACE_OUTER_BOUND ( 'NONE', #1608, .T. ) ;
#704 = DIRECTION ( 'NONE',  ( 0.0000000000000000000, 0.0000000000000000000, -1.000000000000000000 ) ) ;
#705 = DATE_AND_TIME ( #224, #1033 ) ;
#706 = VERTEX_POINT ( 'NONE', #213 ) ;
#707 = CARTESIAN_POINT ( 'NONE',  ( 4.286263797015736000E-017, 1.042176466894279900, -0.2999999999999999900 ) ) ;
#708 = ORIENTED_EDGE ( 'NONE', *, *, #1650, .F. ) ;
#709 = ORIENTED_EDGE ( 'NONE', *, *, #944, .F. ) ;
#710 = PRODUCT_RELATED_PRODUCT_CATEGORY ( 'detail', '', ( #1291 ) ) ;
#711 = CONICAL_SURFACE ( 'NONE', #1172, 0.5000000000000000000, 0.1520489814393682400 ) ;
#712 = VERTEX_POINT ( 'NONE', #488 ) ;
#713 = DIRECTION ( 'NONE',  ( 0.0000000000000000000, 0.0000000000000000000, -1.000000000000000000 ) ) ;
#714 = ORIENTED_EDGE ( 'NONE', *, *, #1386, .F. ) ;
#715 = CONICAL_SURFACE ( 'NONE', #233, 1.000000000000000000, 0.2074914045950002600 ) ;
#716 = AXIS2_PLACEMENT_3D ( 'NONE', #300, #1206, #1336 ) ;
#717 = ORIENTED_EDGE ( 'NONE', *, *, #567, .F. ) ;
#718 = EDGE_LOOP ( 'NONE', ( #318, #967, #1318, #542 ) ) ;
#719 = CARTESIAN_POINT ( 'NONE',  ( 0.0000000000000000000, 13.59091197030180200, 0.0000000000000000000 ) ) ;
#720 = CARTESIAN_POINT ( 'NONE',  ( 1.775737858763662000E-015, 8.528889747201400700, 14.00000000000000000 ) ) ;
#721 = DIRECTION ( 'NONE',  ( 0.0000000000000000000, -1.000000000000000000, 0.0000000000000000000 ) ) ;
#722 = CARTESIAN_POINT ( 'NONE',  ( 0.0000000000000000000, 8.528889747201400700, -14.00000000000000000 ) ) ;
#723 = ORIENTED_EDGE ( 'NONE', *, *, #1031, .T. ) ;
#724 = CARTESIAN_POINT ( 'NONE',  ( 0.0000000000000000000, 1.042176466894279900, 0.0000000000000000000 ) ) ;
#725 = CARTESIAN_POINT ( 'NONE',  ( 0.0000000000000000000, 7.294394313082770000, 0.0000000000000000000 ) ) ;
#726 = AXIS2_PLACEMENT_3D ( 'NONE', #982, #1121, #1250 ) ;
#727 = DIRECTION ( 'NONE',  ( -0.0000000000000000000, -1.000000000000000000, -0.0000000000000000000 ) ) ;
#728 = CARTESIAN_POINT ( 'NONE',  ( 3.929687499999999100, 14.58928127508930000, -0.7466968275972180000 ) ) ;
#729 = CONICAL_SURFACE ( 'NONE', #287, 10.00000000000000000, 0.9400392942617786800 ) ;
#730 = DATE_AND_TIME ( #1096, #1201 ) ;
#731 = EDGE_CURVE ( 'NONE', #1064, #409, #832, .T. ) ;
#732 = FACE_OUTER_BOUND ( 'NONE', #1020, .T. ) ;
#733 = CARTESIAN_POINT ( 'NONE',  ( 0.0000000000000000000, 13.59091197030180200, 0.0000000000000000000 ) ) ;
#734 = ORIENTED_EDGE ( 'NONE', *, *, #1317, .T. ) ;
#735 = CARTESIAN_POINT ( 'NONE',  ( 0.0000000000000000000, 0.06434119588277775700, 0.0000000000000000000 ) ) ;
#736 = CARTESIAN_POINT ( 'NONE',  ( 1.040949779275250100E-015, 12.75141529927019900, 8.000000000000000000 ) ) ;
#737 = DIRECTION ( 'NONE',  ( 0.0000000000000000000, -0.5777148972853614100, -0.8162386277643103300 ) ) ;
#738 = CC_DESIGN_APPROVAL ( #1398, ( #648 ) ) ;
#739 = ORIENTED_EDGE ( 'NONE', *, *, #437, .T. ) ;
#740 = VERTEX_POINT ( 'NONE', #615 ) ;
#741 = CIRCLE ( 'NONE', #1370, 0.5999999999999999800 ) ;
#742 = CARTESIAN_POINT ( 'NONE',  ( 1.347111479062088400E-015, 10.80600343167360400, 11.00000000000000000 ) ) ;
#743 = LINE ( 'NONE', #445, #1620 ) ;
#744 = EDGE_CURVE ( 'NONE', #230, #1113, #652, .T. ) ;
#745 = CARTESIAN_POINT ( 'NONE',  ( 0.0000000000000000000, 0.2509582553513276500, 0.0000000000000000000 ) ) ;
#746 = ORIENTED_EDGE ( 'NONE', *, *, #177, .F. ) ;
#747 = LINE ( 'NONE', #1194, #354 ) ;
#748 = AXIS2_PLACEMENT_3D ( 'NONE', #642, #844, #53 ) ;
#749 = VERTEX_POINT ( 'NONE', #981 ) ;
#750 = EDGE_CURVE ( 'NONE', #1412, #856, #1307, .T. ) ;
#751 = ORIENTED_EDGE ( 'NONE', *, *, #1551, .T. ) ;
#752 = CARTESIAN_POINT ( 'NONE',  ( 0.0000000000000000000, 4.308288164000001300, 0.0000000000000000000 ) ) ;
#753 = CARTESIAN_POINT ( 'NONE',  ( 1.836970198721029700E-016, 7.294394313082770000, -1.000000000000000000 ) ) ;
#754 = CIRCLE ( 'NONE', #1076, 15.00000000000000000 ) ;
#755 = DIRECTION ( 'NONE',  ( 0.0000000000000000000, 0.0000000000000000000, -1.000000000000000000 ) ) ;
#756 = ORIENTED_EDGE ( 'NONE', *, *, #968, .T. ) ;
#757 = LINE ( 'NONE', #623, #1292 ) ;
#758 = EDGE_CURVE ( 'NONE', #904, #552, #865, .T. ) ;
#759 = CARTESIAN_POINT ( 'NONE',  ( 0.0000000000000000000, 2.584421481348170100, 0.0000000000000000000 ) ) ;
#760 = ORIENTED_EDGE ( 'NONE', *, *, #921, .F. ) ;
#761 = CARTESIAN_POINT ( 'NONE',  ( 0.0000000000000000000, 13.25293121338079800, -7.000000000000000000 ) ) ;
#762 = CONICAL_SURFACE ( 'NONE', #882, 8.000000000000000000, 1.047322937214652600 ) ;
#763 = EDGE_CURVE ( 'NONE', #321, #69, #1189, .T. ) ;
#764 = DIRECTION ( 'NONE',  ( 0.0000000000000000000, 1.000000000000000000, 0.0000000000000000000 ) ) ;
#765 = ORIENTED_EDGE ( 'NONE', *, *, #347, .F. ) ;
#766 = ORIENTED_EDGE ( 'NONE', *, *, #1119, .F. ) ;
#767 = AXIS2_PLACEMENT_3D ( 'NONE', #1023, #895, #1426 ) ;
#768 = DIRECTION ( 'NONE',  ( 0.0000000000000000000, 0.9659308602610972000, 0.2588002573322841800 ) ) ;
#769 = FACE_OUTER_BOUND ( 'NONE', #425, .T. ) ;
#770 = COORDINATED_UNIVERSAL_TIME_OFFSET ( 9, 0, .AHEAD. ) ;
#771 = DIRECTION ( 'NONE',  ( 0.0000000000000000000, 0.0000000000000000000, -1.000000000000000000 ) ) ;
#772 = FACE_OUTER_BOUND ( 'NONE', #1196, .T. ) ;
#773 = ORIENTED_EDGE ( 'NONE', *, *, #437, .F. ) ;
#774 = DIRECTION ( 'NONE',  ( -0.0000000000000000000, -1.000000000000000000, -0.0000000000000000000 ) ) ;
#775 = AXIS2_PLACEMENT_3D ( 'NONE', #1500, #339, #326 ) ;
#776 = LINE ( 'NONE', #1529, #1501 ) ;
#777 = DIRECTION ( 'NONE',  ( 0.0000000000000000000, 1.000000000000000000, 0.0000000000000000000 ) ) ;
#778 = VERTEX_POINT ( 'NONE', #736 ) ;
#779 = FACE_OUTER_BOUND ( 'NONE', #366, .T. ) ;
#780 = VERTEX_POINT ( 'NONE', #976 ) ;
#781 = AXIS2_PLACEMENT_3D ( 'NONE', #759, #513, #771 ) ;
#782 = DIRECTION ( 'NONE',  ( 0.0000000000000000000, 1.000000000000000000, 0.0000000000000000000 ) ) ;
#783 = ADVANCED_FACE ( 'NONE', ( #2 ), #954, .F. ) ;
#784 = EDGE_LOOP ( 'NONE', ( #456, #935, #1691, #659 ) ) ;
#785 = EDGE_CURVE ( 'NONE', #740, #943, #491, .T. ) ;
#786 = CARTESIAN_POINT ( 'NONE',  ( 9.184850993605149700E-017, 3.560253157159750000, -0.6999999999999999600 ) ) ;
#787 = DIRECTION ( 'NONE',  ( 0.0000000000000000000, 0.8921350976490274300, 0.4517687102298700300 ) ) ;
#788 = ORIENTED_EDGE ( 'NONE', *, *, #481, .T. ) ;
#789 = ORIENTED_EDGE ( 'NONE', *, *, #1090, .F. ) ;
#790 = DIRECTION ( 'NONE',  ( 2.522842978190098000E-017, 0.9785507783249929300, -0.2060057626367536900 ) ) ;
#791 = CONICAL_SURFACE ( 'NONE', #1380, 17.00000000000000000, 0.4141248467298597700 ) ;
#792 = EDGE_CURVE ( 'NONE', #673, #1077, #886, .T. ) ;
#793 = ADVANCED_FACE ( 'NONE', ( #1610 ), #124, .F. ) ;
#794 = CARTESIAN_POINT ( 'NONE',  ( 1.530808498934191500E-017, 0.0000000000000000000, -0.09999999999999999200 ) ) ;
#795 = ORIENTED_EDGE ( 'NONE', *, *, #1381, .F. ) ;
#796 = CARTESIAN_POINT ( 'NONE',  ( 0.0000000000000000000, 3.089268152720829400, 0.0000000000000000000 ) ) ;
#797 = CIRCLE ( 'NONE', #1505, 0.3999999999999999700 ) ;
#798 = EDGE_LOOP ( 'NONE', ( #655, #1436, #1034, #131 ) ) ;
#799 = CIRCLE ( 'NONE', #1312, 11.00000000000000000 ) ;
#800 = AXIS2_PLACEMENT_3D ( 'NONE', #587, #305, #1212 ) ;
#801 = EDGE_LOOP ( 'NONE', ( #676, #371, #644, #692 ) ) ;
#802 = ORIENTED_EDGE ( 'NONE', *, *, #1414, .F. ) ;
#803 = CARTESIAN_POINT ( 'NONE',  ( 0.0000000000000000000, 11.53627827878130300, -10.00000000000000000 ) ) ;
#804 = VERTEX_POINT ( 'NONE', #478 ) ;
#805 = ORIENTED_EDGE ( 'NONE', *, *, #1006, .F. ) ;
#806 = DIRECTION ( 'NONE',  ( 0.0000000000000000000, 1.000000000000000000, 0.0000000000000000000 ) ) ;
#807 = ADVANCED_FACE ( 'NONE', ( #674 ), #1286, .F. ) ;
#808 = FACE_OUTER_BOUND ( 'NONE', #1161, .T. ) ;
#809 = VECTOR ( 'NONE', #572, 1000.000000000000000 ) ;
#810 = CARTESIAN_POINT ( 'NONE',  ( 4.000000000000000000, 0.0000000000000000000, 0.7499999999999997800 ) ) ;
#811 = CARTESIAN_POINT ( 'NONE',  ( 0.0000000000000000000, 4.308288164000001300, 0.0000000000000000000 ) ) ;
#812 = ORIENTED_EDGE ( 'NONE', *, *, #629, .T. ) ;
#813 = AXIS2_PLACEMENT_3D ( 'NONE', #55, #109, #519 ) ;
#814 = PERSON_AND_ORGANIZATION ( #654, #180 ) ;
#815 = EDGE_CURVE ( 'NONE', #139, #778, #1635, .T. ) ;
#816 = ADVANCED_FACE ( 'NONE', ( #271 ), #1123, .F. ) ;
#817 = EDGE_LOOP ( 'NONE', ( #482, #1237, #1091, #1463 ) ) ;
#818 = DIRECTION ( 'NONE',  ( 3.439754821370846800E-017, 0.9597436867723031500, -0.2808772965205754100 ) ) ;
#819 = CONICAL_SURFACE ( 'NONE', #1139, 14.00000000000000000, 0.9548699711878440000 ) ;
#820 = EDGE_LOOP ( 'NONE', ( #306, #838, #1498, #1581 ) ) ;
#821 = CARTESIAN_POINT ( 'NONE',  ( 0.0000000000000000000, 9.292600201104745500, -13.00000000000000000 ) ) ;
#822 = ORIENTED_EDGE ( 'NONE', *, *, #66, .T. ) ;
#823 = ORIENTED_EDGE ( 'NONE', *, *, #1115, .T. ) ;
#824 = CARTESIAN_POINT ( 'NONE',  ( 0.0000000000000000000, 13.25293121338079800, 0.0000000000000000000 ) ) ;
#825 = DIRECTION ( 'NONE',  ( 0.0000000000000000000, 0.0000000000000000000, -1.000000000000000000 ) ) ;
#826 = VECTOR ( 'NONE', #922, 1000.000000000000200 ) ;
#827 = CARTESIAN_POINT ( 'NONE',  ( 3.842390848209164200, 14.53952108033814900, 0.7384765625549857300 ) ) ;
#828 = DIRECTION ( 'NONE',  ( 0.0000000000000000000, 0.0000000000000000000, -1.000000000000000000 ) ) ;
#829 = ORIENTED_EDGE ( 'NONE', *, *, #158, .F. ) ;
#830 = CARTESIAN_POINT ( 'NONE',  ( 4.286263797015735600E-016, 14.01926863737229700, -2.999999999999999100 ) ) ;
#831 = DIRECTION ( 'NONE',  ( 0.0000000000000000000, 0.0000000000000000000, -1.000000000000000000 ) ) ;
#832 = LINE ( 'NONE', #218, #1579 ) ;
#833 = AXIS2_PLACEMENT_3D ( 'NONE', #63, #1219, #1622 ) ;
#834 = EDGE_CURVE ( 'NONE', #1083, #526, #1542, .T. ) ;
#835 = VECTOR ( 'NONE', #1094, 1000.000000000000100 ) ;
#836 = CARTESIAN_POINT ( 'NONE',  ( 6.123233995736766300E-016, 13.59091197030180200, 5.000000000000000000 ) ) ;
#837 = ORIENTED_EDGE ( 'NONE', *, *, #129, .F. ) ;
#838 = ORIENTED_EDGE ( 'NONE', *, *, #731, .T. ) ;
#839 = EDGE_CURVE ( 'NONE', #1113, #1073, #167, .T. ) ;
#840 = ORIENTED_EDGE ( 'NONE', *, *, #1530, .F. ) ;
#841 = EDGE_CURVE ( 'NONE', #183, #1382, #1266, .T. ) ;
#842 = CONICAL_SURFACE ( 'NONE', #1459, 13.00000000000000000, 0.9185781171576714600 ) ;
#843 = CIRCLE ( 'NONE', #62, 15.00000000000000000 ) ;
#844 = DIRECTION ( 'NONE',  ( -0.0000000000000000000, -1.000000000000000000, -0.0000000000000000000 ) ) ;
#845 = DIRECTION ( 'NONE',  ( 0.0000000000000000000, 0.0000000000000000000, -1.000000000000000000 ) ) ;
#846 = VERTEX_POINT ( 'NONE', #720 ) ;
#847 = CARTESIAN_POINT ( 'NONE',  ( 0.0000000000000000000, 4.837127058583740300, 0.0000000000000000000 ) ) ;
#848 = VECTOR ( 'NONE', #635, 1000.000000000000000 ) ;
#849 = DIRECTION ( 'NONE',  ( 0.0000000000000000000, -0.5897562921763797000, -0.8075812750667072900 ) ) ;
#850 = CARTESIAN_POINT ( 'NONE',  ( 3.999999999999597700, 14.51968979391722500, 0.7500000000018951500 ) ) ;
#851 = EDGE_CURVE ( 'NONE', #1073, #673, #539, .T. ) ;
#852 = FACE_OUTER_BOUND ( 'NONE', #1451, .T. ) ;
#853 = LINE ( 'NONE', #836, #260 ) ;
#854 = CARTESIAN_POINT ( 'NONE',  ( 0.0000000000000000000, 4.308288164000001300, 0.9000000000000001300 ) ) ;
#855 = ORIENTED_EDGE ( 'NONE', *, *, #222, .F. ) ;
#856 = VERTEX_POINT ( 'NONE', #235 ) ;
#857 = ORIENTED_EDGE ( 'NONE', *, *, #100, .T. ) ;
#858 = AXIS2_PLACEMENT_3D ( 'NONE', #670, #1026, #255 ) ;
#859 = CONICAL_SURFACE ( 'NONE', #447, 5.000000000000000000, 1.565446547802317400 ) ;
#860 = EDGE_CURVE ( 'NONE', #312, #1329, #256, .T. ) ;
#861 = VECTOR ( 'NONE', #790, 1000.000000000000000 ) ;
#862 = DIRECTION ( 'NONE',  ( 0.0000000000000000000, 0.9921075439151322300, 0.1253898772097808400 ) ) ;
#863 = CARTESIAN_POINT ( 'NONE',  ( 0.0000000000000000000, 14.01926863737229700, 2.999999999999999100 ) ) ;
#864 = ORIENTED_EDGE ( 'NONE', *, *, #1414, .T. ) ;
#865 = LINE ( 'NONE', #863, #1207 ) ;
#866 = EDGE_CURVE ( 'NONE', #983, #24, #571, .T. ) ;
#867 = DIRECTION ( 'NONE',  ( 0.0000000000000000000, -0.4998914085929562200, -0.8660880899856262500 ) ) ;
#868 = DATE_TIME_ROLE ( 'creation_date' ) ;
#869 = CONICAL_SURFACE ( 'NONE', #202, 10.00000000000000000, 0.9400392942617786800 ) ;
#870 = DIRECTION ( 'NONE',  ( 0.0000000000000000000, 0.9994397338030204200, 0.03346966530677465700 ) ) ;
#871 = ORIENTED_EDGE ( 'NONE', *, *, #936, .T. ) ;
#872 = FACE_OUTER_BOUND ( 'NONE', #798, .T. ) ;
#873 = DIRECTION ( 'NONE',  ( 0.0000000000000000000, 0.0000000000000000000, -1.000000000000000000 ) ) ;
#874 = PERSON_AND_ORGANIZATION_ROLE ( 'creator' ) ;
#875 = ADVANCED_FACE ( 'NONE', ( #211 ), #104, .F. ) ;
#876 = DIRECTION ( 'NONE',  ( 9.890018235617812800E-017, -0.5897562921763797000, 0.8075812750667072900 ) ) ;
#877 = DIRECTION ( 'NONE',  ( -0.0000000000000000000, -1.000000000000000000, -0.0000000000000000000 ) ) ;
#878 = DIRECTION ( 'NONE',  ( 0.0000000000000000000, 0.0000000000000000000, -1.000000000000000000 ) ) ;
#879 = FACE_OUTER_BOUND ( 'NONE', #31, .T. ) ;
#880 = COORDINATED_UNIVERSAL_TIME_OFFSET ( 9, 0, .AHEAD. ) ;
#881 = CARTESIAN_POINT ( 'NONE',  ( 3.673940397442058900E-016, 14.01926863737229700, -2.999999999999999100 ) ) ;
#882 = AXIS2_PLACEMENT_3D ( 'NONE', #1293, #258, #1682 ) ;
#883 = EDGE_LOOP ( 'NONE', ( #614, #734, #1151, #1684 ) ) ;
#884 = EDGE_CURVE ( 'NONE', #856, #1412, #1563, .T. ) ;
#885 = CARTESIAN_POINT ( 'NONE',  ( 0.0000000000000000000, 7.112211690420788400, 0.0000000000000000000 ) ) ;
#886 = LINE ( 'NONE', #742, #905 ) ;
#887 = CARTESIAN_POINT ( 'NONE',  ( 0.0000000000000000000, 7.821112783903633000, 0.0000000000000000000 ) ) ;
#888 = ORIENTED_EDGE ( 'NONE', *, *, #547, .F. ) ;
#889 = AXIS2_PLACEMENT_3D ( 'NONE', #1007, #721, #593 ) ;
#890 = ADVANCED_FACE ( 'NONE', ( #975 ), #958, .T. ) ;
#891 = ORIENTED_EDGE ( 'NONE', *, *, #763, .F. ) ;
#892 = EDGE_CURVE ( 'NONE', #240, #625, #1311, .T. ) ;
#893 = CARTESIAN_POINT ( 'NONE',  ( 0.0000000000000000000, 14.58928127508930000, 0.0000000000000000000 ) ) ;
#894 = VERTEX_POINT ( 'NONE', #1672 ) ;
#895 = DIRECTION ( 'NONE',  ( -0.0000000000000000000, -1.000000000000000000, -0.0000000000000000000 ) ) ;
#896 = CC_DESIGN_PERSON_AND_ORGANIZATION_ASSIGNMENT ( #551, #1647, ( #1042 ) ) ;
#897 = ORIENTED_EDGE ( 'NONE', *, *, #1289, .F. ) ;
#898 = CARTESIAN_POINT ( 'NONE',  ( 0.0000000000000000000, 11.53627827878130300, 0.0000000000000000000 ) ) ;
#899 = FACE_OUTER_BOUND ( 'NONE', #537, .T. ) ;
#900 = ADVANCED_FACE ( 'NONE', ( #1169 ), #937, .T. ) ;
#901 = LINE ( 'NONE', #660, #826 ) ;
#902 = CARTESIAN_POINT ( 'NONE',  ( 0.0000000000000000000, 14.58928127508930000, -3.999999999999999100 ) ) ;
#903 = CARTESIAN_POINT ( 'NONE',  ( 3.344191504652934500, 14.22688297438603800, -0.3765556000090669600 ) ) ;
#904 = VERTEX_POINT ( 'NONE', #1402 ) ;
#905 = VECTOR ( 'NONE', #1628, 1000.000000000000000 ) ;
#906 = CARTESIAN_POINT ( 'NONE',  ( 1.163414459189985500E-015, 12.17423219933719700, 9.000000000000000000 ) ) ;
#907 = FACE_OUTER_BOUND ( 'NONE', #1596, .T. ) ;
#908 = CONICAL_SURFACE ( 'NONE', #22, 1.000000000000000000, 0.03347591734861870400 ) ;
#909 = AXIS2_PLACEMENT_3D ( 'NONE', #376, #1274, #517 ) ;
#910 = DIRECTION ( 'NONE',  ( -0.0000000000000000000, -1.000000000000000000, -0.0000000000000000000 ) ) ;
#911 = EDGE_CURVE ( 'NONE', #712, #24, #1661, .T. ) ;
#912 = CARTESIAN_POINT ( 'NONE',  ( 0.0000000000000000000, 9.292600201104745500, 0.0000000000000000000 ) ) ;
#913 = ADVANCED_FACE ( 'NONE', ( #1156 ), #1432, .T. ) ;
#914 = CARTESIAN_POINT ( 'NONE',  ( 3.999999999999597700, 14.51968979391722500, -0.7500000000018951500 ) ) ;
#915 = CIRCLE ( 'NONE', #1272, 1.000000000000000000 ) ;
#916 = EDGE_CURVE ( 'NONE', #804, #552, #1059, .T. ) ;
#917 = DIRECTION ( 'NONE',  ( 0.0000000000000000000, 0.0000000000000000000, -1.000000000000000000 ) ) ;
#918 = PERSON_AND_ORGANIZATION ( #654, #180 ) ;
#919 = ORIENTED_EDGE ( 'NONE', *, *, #266, .F. ) ;
#920 = EDGE_LOOP ( 'NONE', ( #448, #864, #126, #746 ) ) ;
#921 = EDGE_CURVE ( 'NONE', #1382, #183, #1281, .T. ) ;
#922 = DIRECTION ( 'NONE',  ( 1.158281331197916600E-016, -0.3247249815798227100, 0.9458084829065468400 ) ) ;
#923 = CIRCLE ( 'NONE', #523, 10.00000000000000000 ) ;
#924 = CARTESIAN_POINT ( 'NONE',  ( 0.0000000000000000000, 12.04450793029480100, 0.0000000000000000000 ) ) ;
#925 = ORIENTED_EDGE ( 'NONE', *, *, #498, .F. ) ;
#926 = ORIENTED_EDGE ( 'NONE', *, *, #998, .T. ) ;
#927 = EDGE_CURVE ( 'NONE', #313, #846, #35, .T. ) ;
#928 = VERTEX_POINT ( 'NONE', #360 ) ;
#929 = ORIENTED_EDGE ( 'NONE', *, *, #731, .F. ) ;
#930 = CIRCLE ( 'NONE', #1421, 0.6999999999999999600 ) ;
#931 = LINE ( 'NONE', #1407, #1325 ) ;
#932 = AXIS2_PLACEMENT_3D ( 'NONE', #719, #1218, #323 ) ;
#933 = DIRECTION ( 'NONE',  ( 0.0000000000000000000, 0.9781944400649470500, 0.2076912069058888300 ) ) ;
#934 = ORIENTED_EDGE ( 'NONE', *, *, #1267, .T. ) ;
#935 = ORIENTED_EDGE ( 'NONE', *, *, #866, .T. ) ;
#936 = EDGE_CURVE ( 'NONE', #1178, #409, #1074, .T. ) ;
#937 = CONICAL_SURFACE ( 'NONE', #12, 13.00000000000000000, 0.9185781171576714600 ) ;
#938 = EDGE_LOOP ( 'NONE', ( #1165, #20, #1687, #328 ) ) ;
#939 = DIRECTION ( 'NONE',  ( 0.0000000000000000000, 1.000000000000000000, 0.0000000000000000000 ) ) ;
#940 = DIRECTION ( 'NONE',  ( -0.0000000000000000000, -1.000000000000000000, -0.0000000000000000000 ) ) ;
#941 = LINE ( 'NONE', #589, #835 ) ;
#942 = DIRECTION ( 'NONE',  ( 0.0000000000000000000, 0.0000000000000000000, -1.000000000000000000 ) ) ;
#943 = VERTEX_POINT ( 'NONE', #622 ) ;
#944 = EDGE_CURVE ( 'NONE', #1077, #1659, #971, .T. ) ;
#945 = DIRECTION ( 'NONE',  ( -0.0000000000000000000, -1.000000000000000000, -0.0000000000000000000 ) ) ;
#946 = DIRECTION ( 'NONE',  ( 0.0000000000000000000, -0.6109023031626128500, -0.7917059908770521800 ) ) ;
#947 = CARTESIAN_POINT ( 'NONE',  ( 0.0000000000000000000, 7.821112783903633000, -15.00000000000000000 ) ) ;
#948 = DIRECTION ( 'NONE',  ( 5.028558396139453900E-017, -0.9118097400966951300, 0.4106129538443681900 ) ) ;
#949 = DIRECTION ( 'NONE',  ( 0.0000000000000000000, 1.000000000000000000, 0.0000000000000000000 ) ) ;
#950 = DIRECTION ( 'NONE',  ( 0.0000000000000000000, 0.0000000000000000000, -1.000000000000000000 ) ) ;
#951 = LINE ( 'NONE', #1277, #265 ) ;
#952 = ORIENTED_EDGE ( 'NONE', *, *, #792, .T. ) ;
#953 = EDGE_LOOP ( 'NONE', ( #1478, #215, #1660, #413 ) ) ;
#954 = CONICAL_SURFACE ( 'NONE', #985, 2.999999999999999100, 1.052718259770515800 ) ;
#955 = AXIS2_PLACEMENT_3D ( 'NONE', #303, #945, #1203 ) ;
#956 = ORIENTED_EDGE ( 'NONE', *, *, #1267, .F. ) ;
#957 = VERTEX_POINT ( 'NONE', #1662 ) ;
#958 = CYLINDRICAL_SURFACE ( 'NONE', #337, 18.60000000000000100 ) ;
#959 = ORIENTED_EDGE ( 'NONE', *, *, #1644, .T. ) ;
#960 = CARTESIAN_POINT ( 'NONE',  ( 0.0000000000000000000, 2.616520690567669700, 0.0000000000000000000 ) ) ;
#961 = CARTESIAN_POINT ( 'NONE',  ( 3.953103697225850400, 14.56590326254416100, 0.7489018073247211100 ) ) ;
#962 = ORIENTED_EDGE ( 'NONE', *, *, #375, .F. ) ;
#963 = CARTESIAN_POINT ( 'NONE',  ( 0.0000000000000000000, 1.892593482863368800, 0.0000000000000000000 ) ) ;
#964 = AXIS2_PLACEMENT_3D ( 'NONE', #1105, #727, #1517 ) ;
#965 = DIRECTION ( 'NONE',  ( 0.0000000000000000000, 1.000000000000000000, 0.0000000000000000000 ) ) ;
#966 = DIRECTION ( 'NONE',  ( -0.0000000000000000000, -1.000000000000000000, -0.0000000000000000000 ) ) ;
#967 = ORIENTED_EDGE ( 'NONE', *, *, #921, .T. ) ;
#968 = EDGE_CURVE ( 'NONE', #1313, #706, #931, .T. ) ;
#969 = DIRECTION ( 'NONE',  ( 0.0000000000000000000, 0.0000000000000000000, -1.000000000000000000 ) ) ;
#970 = FACE_OUTER_BOUND ( 'NONE', #1374, .T. ) ;
#971 = CIRCLE ( 'NONE', #373, 12.00000000000000000 ) ;
#972 = DIRECTION ( 'NONE',  ( -0.0000000000000000000, -1.000000000000000000, -0.0000000000000000000 ) ) ;
#973 = CC_DESIGN_PERSON_AND_ORGANIZATION_ASSIGNMENT ( #918, #1378, ( #648 ) ) ;
#974 = CARTESIAN_POINT ( 'NONE',  ( 2.143131898507867900E-015, 4.837127058583740300, 17.00000000000000000 ) ) ;
#975 = FACE_OUTER_BOUND ( 'NONE', #130, .T. ) ;
#976 = CARTESIAN_POINT ( 'NONE',  ( 7.960204194457795500E-017, 3.089268152720829400, -0.5999999999999999800 ) ) ;
#977 = ORIENTED_EDGE ( 'NONE', *, *, #612, .F. ) ;
#978 = LINE ( 'NONE', #216, #494 ) ;
#979 = CARTESIAN_POINT ( 'NONE',  ( 0.0000000000000000000, 4.837127058583740300, 0.0000000000000000000 ) ) ;
#980 = CIRCLE ( 'NONE', #113, 0.09999999999999999200 ) ;
#981 = CARTESIAN_POINT ( 'NONE',  ( 0.0000000000000000000, 0.0000000000000000000, -18.60000000000000100 ) ) ;
#982 = CARTESIAN_POINT ( 'NONE',  ( 0.0000000000000000000, 2.616520690567669700, 0.0000000000000000000 ) ) ;
#983 = VERTEX_POINT ( 'NONE', #1116 ) ;
#984 = APPROVAL_ROLE ( '' ) ;
#985 = AXIS2_PLACEMENT_3D ( 'NONE', #1233, #965, #470 ) ;
#986 = CARTESIAN_POINT ( 'NONE',  ( 0.0000000000000000000, 7.294394313082770000, 1.000000000000000000 ) ) ;
#987 = DIRECTION ( 'NONE',  ( 0.0000000000000000000, 1.000000000000000000, 0.0000000000000000000 ) ) ;
#988 = AXIS2_PLACEMENT_3D ( 'NONE', #395, #538, #1431 ) ;
#989 = LINE ( 'NONE', #646, #1241 ) ;
#990 = CALENDAR_DATE ( 2021, 4, 2 ) ;
#991 = DIRECTION ( 'NONE',  ( 0.0000000000000000000, 0.0000000000000000000, -1.000000000000000000 ) ) ;
#992 = CARTESIAN_POINT ( 'NONE',  ( 4.000000000000000000, 14.58928127508930000, 0.7499999999999997800 ) ) ;
#993 = APPROVAL_STATUS ( 'not_yet_approved' ) ;
#994 = ORIENTED_EDGE ( 'NONE', *, *, #1202, .F. ) ;
#995 = EDGE_LOOP ( 'NONE', ( #871, #117, #1229, #697 ) ) ;
#996 = DIRECTION ( 'NONE',  ( -0.0000000000000000000, -1.000000000000000000, -0.0000000000000000000 ) ) ;
#997 = LINE ( 'NONE', #881, #293 ) ;
#998 = EDGE_CURVE ( 'NONE', #1175, #313, #1016, .T. ) ;
#999 = DIRECTION ( 'NONE',  ( 0.0000000000000000000, 0.0000000000000000000, -1.000000000000000000 ) ) ;
#1000 = VERTEX_POINT ( 'NONE', #77 ) ;
#1001 = CARTESIAN_POINT ( 'NONE',  ( 0.0000000000000000000, 13.25293121338079800, 0.0000000000000000000 ) ) ;
#1002 = EDGE_LOOP ( 'NONE', ( #5, #93, #1130, #416 ) ) ;
#1003 = LINE ( 'NONE', #1632, #1209 ) ;
#1004 = PRODUCT_DEFINITION_SHAPE ( 'NONE', 'NONE',  #1042 ) ;
#1005 = ADVANCED_FACE ( 'NONE', ( #76 ), #334, .T. ) ;
#1006 = EDGE_CURVE ( 'NONE', #957, #1382, #688, .T. ) ;
#1007 = CARTESIAN_POINT ( 'NONE',  ( 0.0000000000000000000, 0.0000000000000000000, 0.0000000000000000000 ) ) ;
#1008 = ORIENTED_EDGE ( 'NONE', *, *, #158, .T. ) ;
#1009 = ORIENTED_EDGE ( 'NONE', *, *, #998, .F. ) ;
#1010 = ORIENTED_EDGE ( 'NONE', *, *, #699, .F. ) ;
#1011 = ADVANCED_FACE ( 'NONE', ( #1243 ), #1097, .T. ) ;
#1012 = CARTESIAN_POINT ( 'NONE',  ( 0.0000000000000000000, 13.25293121338079800, -7.000000000000000000 ) ) ;
#1013 = DIRECTION ( 'NONE',  ( 0.0000000000000000000, 0.0000000000000000000, 1.000000000000000000 ) ) ;
#1014 = CIRCLE ( 'NONE', #382, 18.60000000000000100 ) ;
#1015 = DIRECTION ( 'NONE',  ( 0.0000000000000000000, 0.0000000000000000000, -1.000000000000000000 ) ) ;
#1016 = LINE ( 'NONE', #96, #205 ) ;
#1017 = EDGE_CURVE ( 'NONE', #38, #1000, #485, .T. ) ;
#1018 = DIRECTION ( 'NONE',  ( -0.0000000000000000000, -1.000000000000000000, -0.0000000000000000000 ) ) ;
#1019 = DIRECTION ( 'NONE',  ( -0.0000000000000000000, -1.000000000000000000, -0.0000000000000000000 ) ) ;
#1020 = EDGE_LOOP ( 'NONE', ( #1072, #592, #1145, #385 ) ) ;
#1021 = VECTOR ( 'NONE', #948, 1000.000000000000000 ) ;
#1022 = AXIS2_PLACEMENT_3D ( 'NONE', #48, #1499, #1634 ) ;
#1023 = CARTESIAN_POINT ( 'NONE',  ( 0.0000000000000000000, 1.892593482863368800, 0.0000000000000000000 ) ) ;
#1024 = VECTOR ( 'NONE', #1477, 1000.000000000000000 ) ;
#1025 = EDGE_CURVE ( 'NONE', #1458, #780, #120, .T. ) ;
#1026 = DIRECTION ( 'NONE',  ( -0.0000000000000000000, -1.000000000000000000, -0.0000000000000000000 ) ) ;
#1027 = DIRECTION ( 'NONE',  ( 9.835867275990132100E-017, -0.5957640435859054000, 0.8031595136522827700 ) ) ;
#1028 = CARTESIAN_POINT ( 'NONE',  ( 0.0000000000000000000, 10.03437569334380400, -12.00000000000000000 ) ) ;
#1029 = VERTEX_POINT ( 'NONE', #1185 ) ;
#1030 = DIRECTION ( 'NONE',  ( 0.0000000000000000000, 0.0000000000000000000, -1.000000000000000000 ) ) ;
#1031 = EDGE_CURVE ( 'NONE', #625, #275, #1385, .T. ) ;
#1032 = CONICAL_SURFACE ( 'NONE', #858, 8.000000000000000000, 1.047322937214652600 ) ;
#1033 = LOCAL_TIME ( 17, 54, 35.00000000000000000, #770 ) ;
#1034 = ORIENTED_EDGE ( 'NONE', *, *, #1357, .F. ) ;
#1035 = EDGE_CURVE ( 'NONE', #706, #1054, #248, .T. ) ;
#1036 = DIRECTION ( 'NONE',  ( -0.0000000000000000000, -1.000000000000000000, -0.0000000000000000000 ) ) ;
#1037 = ORIENTED_EDGE ( 'NONE', *, *, #177, .T. ) ;
#1038 = ORIENTED_EDGE ( 'NONE', *, *, #1078, .T. ) ;
#1039 = ORIENTED_EDGE ( 'NONE', *, *, #66, .F. ) ;
#1040 = FACE_OUTER_BOUND ( 'NONE', #252, .T. ) ;
#1041 = DIRECTION ( 'NONE',  ( -0.0000000000000000000, -1.000000000000000000, -0.0000000000000000000 ) ) ;
#1042 = PRODUCT_DEFINITION ( 'UNKNOWN', '', #648, #132 ) ;
#1043 = ORIENTED_EDGE ( 'NONE', *, *, #1480, .F. ) ;
#1044 = ORIENTED_EDGE ( 'NONE', *, *, #1381, .T. ) ;
#1045 = DIRECTION ( 'NONE',  ( 0.0000000000000000000, 0.0000000000000000000, -1.000000000000000000 ) ) ;
#1046 = CIRCLE ( 'NONE', #955, 12.00000000000000000 ) ;
#1047 = CARTESIAN_POINT ( 'NONE',  ( 0.0000000000000000000, 4.837127058583740300, 0.0000000000000000000 ) ) ;
#1048 = ORIENTED_EDGE ( 'NONE', *, *, #190, .T. ) ;
#1049 = VECTOR ( 'NONE', #1027, 999.9999999999998900 ) ;
#1050 = APPLICATION_PROTOCOL_DEFINITION ( 'international standard', 'config_control_design', 1994, #140 ) ;
#1051 = EDGE_CURVE ( 'NONE', #1679, #1114, #603, .T. ) ;
#1052 = ORIENTED_EDGE ( 'NONE', *, *, #1618, .F. ) ;
#1053 = CARTESIAN_POINT ( 'NONE',  ( 4.331035676032371400, 14.20622188623476500, 0.6786818354198870300 ) ) ;
#1054 = VERTEX_POINT ( 'NONE', #810 ) ;
#1055 = ADVANCED_FACE ( 'NONE', ( #732 ), #566, .F. ) ;
#1056 = FACE_OUTER_BOUND ( 'NONE', #1525, .T. ) ;
#1057 = DIRECTION ( 'NONE',  ( 0.0000000000000000000, 1.000000000000000000, 0.0000000000000000000 ) ) ;
#1058 = APPROVAL_DATE_TIME ( #1456, #1398 ) ;
#1059 = CIRCLE ( 'NONE', #1263, 3.999999999999999100 ) ;
#1060 = AXIS2_PLACEMENT_3D ( 'NONE', #1320, #142, #276 ) ;
#1061 = ORIENTED_EDGE ( 'NONE', *, *, #454, .F. ) ;
#1062 = EDGE_CURVE ( 'NONE', #1269, #1178, #1594, .T. ) ;
#1063 = ADVANCED_FACE ( 'NONE', ( #703 ), #1117, .F. ) ;
#1064 = VERTEX_POINT ( 'NONE', #1435 ) ;
#1065 = VERTEX_POINT ( 'NONE', #1576 ) ;
#1066 = CC_DESIGN_SECURITY_CLASSIFICATION ( #545, ( #648 ) ) ;
#1067 = LINE ( 'NONE', #722, #611 ) ;
#1068 = DIRECTION ( 'NONE',  ( -0.0000000000000000000, -1.000000000000000000, -0.0000000000000000000 ) ) ;
#1069 = ORIENTED_EDGE ( 'NONE', *, *, #1152, .T. ) ;
#1070 = CARTESIAN_POINT ( 'NONE',  ( 3.759391072893415200, 14.49057970922745000, 0.7156820015398381900 ) ) ;
#1071 = DIRECTION ( 'NONE',  ( 0.0000000000000000000, 0.0000000000000000000, 1.000000000000000000 ) ) ;
#1072 = ORIENTED_EDGE ( 'NONE', *, *, #653, .F. ) ;
#1073 = VERTEX_POINT ( 'NONE', #405 ) ;
#1074 = CIRCLE ( 'NONE', #1613, 17.00000000000000000 ) ;
#1075 = PERSON_AND_ORGANIZATION ( #654, #180 ) ;
#1076 = AXIS2_PLACEMENT_3D ( 'NONE', #887, #1254, #232 ) ;
#1077 = VERTEX_POINT ( 'NONE', #1686 ) ;
#1078 = EDGE_CURVE ( 'NONE', #1000, #38, #1673, .T. ) ;
#1079 = VECTOR ( 'NONE', #79, 1000.000000000000100 ) ;
#1080 = CARTESIAN_POINT ( 'NONE',  ( 0.0000000000000000000, 3.966593161000000000, 0.8000000000000000400 ) ) ;
#1081 = CARTESIAN_POINT ( 'NONE',  ( 0.0000000000000000000, 13.59626180033209800, 0.0000000000000000000 ) ) ;
#1082 = DIRECTION ( 'NONE',  ( -0.0000000000000000000, -1.000000000000000000, -0.0000000000000000000 ) ) ;
#1083 = VERTEX_POINT ( 'NONE', #1159 ) ;
#1084 = LINE ( 'NONE', #1599, #1503 ) ;
#1085 = ORIENTED_EDGE ( 'NONE', *, *, #1551, .F. ) ;
#1086 = CONICAL_SURFACE ( 'NONE', #1255, 0.1499999999999999900, 0.6606251477781135400 ) ;
#1087 = EDGE_CURVE ( 'NONE', #856, #139, #901, .T. ) ;
#1088 = ORIENTED_EDGE ( 'NONE', *, *, #672, .T. ) ;
#1089 = CARTESIAN_POINT ( 'NONE',  ( 0.0000000000000000000, 3.966593161000000000, 0.0000000000000000000 ) ) ;
#1090 = EDGE_CURVE ( 'NONE', #275, #295, #1557, .T. ) ;
#1091 = ORIENTED_EDGE ( 'NONE', *, *, #606, .F. ) ;
#1092 = DIRECTION ( 'NONE',  ( -0.0000000000000000000, -1.000000000000000000, -0.0000000000000000000 ) ) ;
#1093 = DIRECTION ( 'NONE',  ( -0.0000000000000000000, -1.000000000000000000, -0.0000000000000000000 ) ) ;
#1094 = DIRECTION ( 'NONE',  ( 7.814813669398535200E-017, -0.7699303236323489200, 0.6381279626778522100 ) ) ;
#1095 = CONICAL_SURFACE ( 'NONE', #162, 0.1499999999999999900, 0.6606251477781135400 ) ;
#1096 = CALENDAR_DATE ( 2021, 4, 2 ) ;
#1097 = CONICAL_SURFACE ( 'NONE', #1355, 15.00000000000000000, 0.9541214214500084400 ) ;
#1098 = ORIENTED_EDGE ( 'NONE', *, *, #559, .F. ) ;
#1099 = DIRECTION ( 'NONE',  ( 0.0000000000000000000, 0.0000000000000000000, -1.000000000000000000 ) ) ;
#1100 = FACE_OUTER_BOUND ( 'NONE', #817, .T. ) ;
#1101 = AXIS2_PLACEMENT_3D ( 'NONE', #85, #353, #878 ) ;
#1102 = ORIENTED_EDGE ( 'NONE', *, *, #916, .T. ) ;
#1103 = LINE ( 'NONE', #505, #1600 ) ;
#1104 = DIRECTION ( 'NONE',  ( -0.0000000000000000000, -1.000000000000000000, -0.0000000000000000000 ) ) ;
#1105 = CARTESIAN_POINT ( 'NONE',  ( 0.0000000000000000000, 2.616520690567669700, 0.0000000000000000000 ) ) ;
#1106 = CARTESIAN_POINT ( 'NONE',  ( 3.754776637325766100, 14.48957987289100700, -0.7302263946487388400 ) ) ;
#1107 = ORIENTED_EDGE ( 'NONE', *, *, #364, .F. ) ;
#1108 = ORIENTED_EDGE ( 'NONE', *, *, #675, .T. ) ;
#1109 = SECURITY_CLASSIFICATION_LEVEL ( 'unclassified' ) ;
#1110 = DIRECTION ( 'NONE',  ( 0.0000000000000000000, 0.0000000000000000000, 1.000000000000000000 ) ) ;
#1111 = AXIS2_PLACEMENT_3D ( 'NONE', #1247, #638, #1536 ) ;
#1112 = CARTESIAN_POINT ( 'NONE',  ( 8.572527594031473200E-016, 13.25293121338079800, 7.000000000000000000 ) ) ;
#1113 = VERTEX_POINT ( 'NONE', #803 ) ;
#1114 = VERTEX_POINT ( 'NONE', #786 ) ;
#1115 = EDGE_CURVE ( 'NONE', #1567, #1175, #1367, .T. ) ;
#1116 = CARTESIAN_POINT ( 'NONE',  ( 2.449293598294706800E-017, 0.2509582553513276500, -0.2000000000000000400 ) ) ;
#1117 = CONICAL_SURFACE ( 'NONE', #1322, 0.5999999999999999800, 0.1955486715579827200 ) ;
#1118 = CARTESIAN_POINT ( 'NONE',  ( 0.0000000000000000000, 2.616520690567669700, -18.00000000000000000 ) ) ;
#1119 = EDGE_CURVE ( 'NONE', #558, #740, #380, .T. ) ;
#1120 = ORIENTED_EDGE ( 'NONE', *, *, #606, .T. ) ;
#1121 = DIRECTION ( 'NONE',  ( -0.0000000000000000000, -1.000000000000000000, -0.0000000000000000000 ) ) ;
#1122 = DIRECTION ( 'NONE',  ( -0.0000000000000000000, -1.000000000000000000, -0.0000000000000000000 ) ) ;
#1123 = CONICAL_SURFACE ( 'NONE', #1022, 1.000000000000000000, 0.03347591734861870400 ) ;
#1124 = CARTESIAN_POINT ( 'NONE',  ( 0.0000000000000000000, 3.560253157159750000, 0.0000000000000000000 ) ) ;
#1125 = EDGE_CURVE ( 'NONE', #846, #313, #401, .T. ) ;
#1126 = DIRECTION ( 'NONE',  ( 0.0000000000000000000, 0.0000000000000000000, -1.000000000000000000 ) ) ;
#1127 = VERTEX_POINT ( 'NONE', #902 ) ;
#1128 = CONICAL_SURFACE ( 'NONE', #1440, 5.000000000000000000, 0.7862141761567751400 ) ;
#1129 = DIRECTION ( 'NONE',  ( -0.0000000000000000000, -1.000000000000000000, -0.0000000000000000000 ) ) ;
#1130 = ORIENTED_EDGE ( 'NONE', *, *, #1119, .T. ) ;
#1131 = DIRECTION ( 'NONE',  ( 0.0000000000000000000, 0.9710271652741616600, 0.2389691283400970100 ) ) ;
#1132 = EDGE_LOOP ( 'NONE', ( #392, #387, #1238, #279 ) ) ;
#1133 = CC_DESIGN_APPROVAL ( #1623, ( #1042 ) ) ;
#1134 = CARTESIAN_POINT ( 'NONE',  ( 0.0000000000000000000, 3.560253157159750000, 0.0000000000000000000 ) ) ;
#1135 = ORIENTED_EDGE ( 'NONE', *, *, #1115, .F. ) ;
#1136 = DIRECTION ( 'NONE',  ( -0.0000000000000000000, -1.000000000000000000, -0.0000000000000000000 ) ) ;
#1137 = ORIENTED_EDGE ( 'NONE', *, *, #1222, .F. ) ;
#1138 = CARTESIAN_POINT ( 'NONE',  ( 0.0000000000000000000, 12.17423219933719700, 0.0000000000000000000 ) ) ;
#1139 = AXIS2_PLACEMENT_3D ( 'NONE', #493, #1251, #873 ) ;
#1140 = CONICAL_SURFACE ( 'NONE', #1190, 0.5000000000000000000, 0.1520489814393682400 ) ;
#1141 = DIRECTION ( 'NONE',  ( 0.0000000000000000000, 0.0000000000000000000, -1.000000000000000000 ) ) ;
#1142 = CONICAL_SURFACE ( 'NONE', #1588, 0.2999999999999999900, 0.1257208001970399900 ) ;
#1143 = CARTESIAN_POINT ( 'NONE',  ( 0.0000000000000000000, 4.308288164000001300, 0.0000000000000000000 ) ) ;
#1144 = ADVANCED_FACE ( 'NONE', ( #649 ), #1032, .T. ) ;
#1145 = ORIENTED_EDGE ( 'NONE', *, *, #585, .T. ) ;
#1146 = CARTESIAN_POINT ( 'NONE',  ( 0.0000000000000000000, 1.892593482863368800, -18.60000000000000100 ) ) ;
#1147 = PERSON_AND_ORGANIZATION ( #654, #180 ) ;
#1148 = DIRECTION ( 'NONE',  ( 0.0000000000000000000, 0.0000000000000000000, -1.000000000000000000 ) ) ;
#1149 = AXIS2_PLACEMENT_3D ( 'NONE', #1314, #553, #1454 ) ;
#1150 = CARTESIAN_POINT ( 'NONE',  ( 0.0000000000000000000, 4.837127058583740300, -17.00000000000000000 ) ) ;
#1151 = ORIENTED_EDGE ( 'NONE', *, *, #309, .T. ) ;
#1152 = EDGE_CURVE ( 'NONE', #894, #1313, #262, .T. ) ;
#1153 = CARTESIAN_POINT ( 'NONE',  ( 0.0000000000000000000, 0.2509582553513276500, 0.0000000000000000000 ) ) ;
#1154 = LINE ( 'NONE', #992, #1332 ) ;
#1155 = ADVANCED_FACE ( 'NONE', ( #772 ), #1475, .F. ) ;
#1156 = FACE_OUTER_BOUND ( 'NONE', #436, .T. ) ;
#1157 = DIRECTION ( 'NONE',  ( -0.0000000000000000000, -1.000000000000000000, -0.0000000000000000000 ) ) ;
#1158 =( GEOMETRIC_REPRESENTATION_CONTEXT ( 3 ) GLOBAL_UNCERTAINTY_ASSIGNED_CONTEXT ( ( #508 ) ) GLOBAL_UNIT_ASSIGNED_CONTEXT ( ( #1296, #1692, #7 ) ) REPRESENTATION_CONTEXT ( 'NONE', 'WORKASPACE' ) );
#1159 = CARTESIAN_POINT ( 'NONE',  ( 1.040949779275250300E-016, 3.966593161000000000, -0.8000000000000000400 ) ) ;
#1160 = EDGE_LOOP ( 'NONE', ( #717, #1261, #417, #1469 ) ) ;
#1161 = EDGE_LOOP ( 'NONE', ( #1276, #152, #512, #1309 ) ) ;
#1162 = CIRCLE ( 'NONE', #767, 18.60000000000000100 ) ;
#1163 = VECTOR ( 'NONE', #678, 1000.000000000000200 ) ;
#1164 = CARTESIAN_POINT ( 'NONE',  ( 1.469576158976823900E-015, 10.03437569334380400, 12.00000000000000000 ) ) ;
#1165 = ORIENTED_EDGE ( 'NONE', *, *, #1571, .T. ) ;
#1166 = EDGE_LOOP ( 'NONE', ( #1174, #570, #1260, #1009 ) ) ;
#1167 = CARTESIAN_POINT ( 'NONE',  ( 0.0000000000000000000, 10.03437569334380400, 0.0000000000000000000 ) ) ;
#1168 = DIRECTION ( 'NONE',  ( -0.0000000000000000000, -1.000000000000000000, -0.0000000000000000000 ) ) ;
#1169 = FACE_OUTER_BOUND ( 'NONE', #1166, .T. ) ;
#1170 = ADVANCED_FACE ( 'NONE', ( #1630 ), #791, .T. ) ;
#1171 = LINE ( 'NONE', #1532, #1376 ) ;
#1172 = AXIS2_PLACEMENT_3D ( 'NONE', #188, #987, #495 ) ;
#1173 = AXIS2_PLACEMENT_3D ( 'NONE', #304, #1481, #174 ) ;
#1174 = ORIENTED_EDGE ( 'NONE', *, *, #1210, .T. ) ;
#1175 = VERTEX_POINT ( 'NONE', #821 ) ;
#1176 = DIRECTION ( 'NONE',  ( 0.0000000000000000000, 0.0000000000000000000, -1.000000000000000000 ) ) ;
#1177 = ADVANCED_FACE ( 'NONE', ( #439 ), #19, .T. ) ;
#1178 = VERTEX_POINT ( 'NONE', #1462 ) ;
#1179 = DIRECTION ( 'NONE',  ( 0.0000000000000000000, 1.000000000000000000, 0.0000000000000000000 ) ) ;
#1180 = AXIS2_PLACEMENT_3D ( 'NONE', #1134, #764, #1268 ) ;
#1181 = CIRCLE ( 'NONE', #800, 3.999999999999999100 ) ;
#1182 = LOCAL_TIME ( 17, 54, 35.00000000000000000, #145 ) ;
#1183 = EDGE_CURVE ( 'NONE', #434, #1113, #747, .T. ) ;
#1184 = CIRCLE ( 'NONE', #156, 2.000000000000000000 ) ;
#1185 = CARTESIAN_POINT ( 'NONE',  ( 0.0000000000000000000, 0.2509582553513276500, 0.2000000000000000400 ) ) ;
#1186 = CARTESIAN_POINT ( 'NONE',  ( 0.0000000000000000000, 4.837127058583740300, 0.0000000000000000000 ) ) ;
#1187 = ORIENTED_EDGE ( 'NONE', *, *, #911, .T. ) ;
#1188 = ADVANCED_FACE ( 'NONE', ( #1689 ), #1142, .F. ) ;
#1189 = CIRCLE ( 'NONE', #964, 18.00000000000000000 ) ;
#1190 = AXIS2_PLACEMENT_3D ( 'NONE', #1554, #782, #1013 ) ;
#1191 = DIRECTION ( 'NONE',  ( 0.0000000000000000000, 1.000000000000000000, 0.0000000000000000000 ) ) ;
#1192 = ORIENTED_EDGE ( 'NONE', *, *, #1677, .F. ) ;
#1193 = AXIS2_PLACEMENT_3D ( 'NONE', #61, #329, #1223 ) ;
#1194 = CARTESIAN_POINT ( 'NONE',  ( 0.0000000000000000000, 12.17423219933719700, -9.000000000000000000 ) ) ;
#1195 = ORIENTED_EDGE ( 'NONE', *, *, #1125, .T. ) ;
#1196 = EDGE_LOOP ( 'NONE', ( #994, #160, #502, #714 ) ) ;
#1197 = LINE ( 'NONE', #374, #507 ) ;
#1198 = FACE_OUTER_BOUND ( 'NONE', #316, .T. ) ;
#1199 = AXIS2_PLACEMENT_3D ( 'NONE', #811, #696, #423 ) ;
#1200 = CARTESIAN_POINT ( 'NONE',  ( 3.271552729267445800, 14.17701017277333400, 0.2030464160352104300 ) ) ;
#1201 = LOCAL_TIME ( 17, 54, 35.00000000000000000, #1494 ) ;
#1202 = EDGE_CURVE ( 'NONE', #1083, #625, #419, .T. ) ;
#1203 = DIRECTION ( 'NONE',  ( 0.0000000000000000000, 0.0000000000000000000, -1.000000000000000000 ) ) ;
#1204 = ORIENTED_EDGE ( 'NONE', *, *, #750, .F. ) ;
#1205 = DIRECTION ( 'NONE',  ( 0.0000000000000000000, 0.0000000000000000000, -1.000000000000000000 ) ) ;
#1206 = DIRECTION ( 'NONE',  ( -0.0000000000000000000, -1.000000000000000000, -0.0000000000000000000 ) ) ;
#1207 = VECTOR ( 'NONE', #458, 1000.000000000000000 ) ;
#1208 = CARTESIAN_POINT ( 'NONE',  ( 3.929687499999999100, 14.58928127508930000, 0.7466968275972180000 ) ) ;
#1209 = VECTOR ( 'NONE', #68, 1000.000000000000100 ) ;
#1210 = EDGE_CURVE ( 'NONE', #1175, #1567, #1515, .T. ) ;
#1211 = CARTESIAN_POINT ( 'NONE',  ( 0.0000000000000000000, 12.75141529927019900, 0.0000000000000000000 ) ) ;
#1212 = DIRECTION ( 'NONE',  ( 0.0000000000000000000, 0.0000000000000000000, -1.000000000000000000 ) ) ;
#1213 = ORIENTED_EDGE ( 'NONE', *, *, #1301, .F. ) ;
#1214 = LINE ( 'NONE', #33, #543 ) ;
#1215 = EDGE_CURVE ( 'NONE', #4, #943, #531, .T. ) ;
#1216 = DIRECTION ( 'NONE',  ( 0.0000000000000000000, 0.0000000000000000000, -1.000000000000000000 ) ) ;
#1217 = CONICAL_SURFACE ( 'NONE', #510, 9.000000000000000000, 1.002936016325850700 ) ;
#1218 = DIRECTION ( 'NONE',  ( 0.0000000000000000000, 1.000000000000000000, 0.0000000000000000000 ) ) ;
#1219 = DIRECTION ( 'NONE',  ( -0.0000000000000000000, -1.000000000000000000, -0.0000000000000000000 ) ) ;
#1220 = DIRECTION ( 'NONE',  ( 0.0000000000000000000, 1.000000000000000000, 0.0000000000000000000 ) ) ;
#1221 = EDGE_LOOP ( 'NONE', ( #1589, #723, #795, #1010 ) ) ;
#1222 = EDGE_CURVE ( 'NONE', #1578, #172, #843, .T. ) ;
#1223 = DIRECTION ( 'NONE',  ( 0.0000000000000000000, 0.0000000000000000000, -1.000000000000000000 ) ) ;
#1224 = VECTOR ( 'NONE', #870, 1000.000000000000100 ) ;
#1225 = CARTESIAN_POINT ( 'NONE',  ( 0.0000000000000000000, 11.53627827878130300, 0.0000000000000000000 ) ) ;
#1226 = DIRECTION ( 'NONE',  ( -0.0000000000000000000, -1.000000000000000000, -0.0000000000000000000 ) ) ;
#1227 = CARTESIAN_POINT ( 'NONE',  ( 1.163414459189985700E-016, 4.308288164000001300, -0.9000000000000001300 ) ) ;
#1228 = DIRECTION ( 'NONE',  ( -0.0000000000000000000, -1.000000000000000000, -0.0000000000000000000 ) ) ;
#1229 = ORIENTED_EDGE ( 'NONE', *, *, #1299, .F. ) ;
#1230 = CARTESIAN_POINT ( 'NONE',  ( 0.0000000000000000000, 14.58928127508930000, 0.0000000000000000000 ) ) ;
#1231 = ORIENTED_EDGE ( 'NONE', *, *, #527, .T. ) ;
#1232 = AXIS2_PLACEMENT_3D ( 'NONE', #1569, #1306, #1298 ) ;
#1233 = CARTESIAN_POINT ( 'NONE',  ( 0.0000000000000000000, 14.01926863737229700, 0.0000000000000000000 ) ) ;
#1234 = ORIENTED_EDGE ( 'NONE', *, *, #1017, .F. ) ;
#1235 = EDGE_CURVE ( 'NONE', #295, #217, #1184, .T. ) ;
#1236 = EDGE_LOOP ( 'NONE', ( #765, #684, #1502, #888 ) ) ;
#1237 = ORIENTED_EDGE ( 'NONE', *, *, #266, .T. ) ;
#1238 = ORIENTED_EDGE ( 'NONE', *, *, #582, .F. ) ;
#1239 = CARTESIAN_POINT ( 'NONE',  ( 0.0000000000000000000, 1.042176466894279900, 0.2999999999999999900 ) ) ;
#1240 = DIRECTION ( 'NONE',  ( 0.0000000000000000000, 0.0000000000000000000, -1.000000000000000000 ) ) ;
#1241 = VECTOR ( 'NONE', #514, 1000.000000000000000 ) ;
#1242 = APPROVAL ( #993, 'UNSPECIFIED' ) ;
#1243 = FACE_OUTER_BOUND ( 'NONE', #136, .T. ) ;
#1244 = ORIENTED_EDGE ( 'NONE', *, *, #1062, .T. ) ;
#1245 = ORIENTED_EDGE ( 'NONE', *, *, #1183, .T. ) ;
#1246 = FACE_OUTER_BOUND ( 'NONE', #953, .T. ) ;
#1247 = CARTESIAN_POINT ( 'NONE',  ( 0.0000000000000000000, 10.03437569334380400, 0.0000000000000000000 ) ) ;
#1248 = VECTOR ( 'NONE', #64, 1000.000000000000100 ) ;
#1249 = VERTEX_POINT ( 'NONE', #292 ) ;
#1250 = DIRECTION ( 'NONE',  ( 0.0000000000000000000, 0.0000000000000000000, -1.000000000000000000 ) ) ;
#1251 = DIRECTION ( 'NONE',  ( -0.0000000000000000000, -1.000000000000000000, -0.0000000000000000000 ) ) ;
#1252 = DATE_TIME_ROLE ( 'classification_date' ) ;
#1253 = AXIS2_PLACEMENT_3D ( 'NONE', #379, #1018, #1148 ) ;
#1254 = DIRECTION ( 'NONE',  ( -0.0000000000000000000, -1.000000000000000000, -0.0000000000000000000 ) ) ;
#1255 = AXIS2_PLACEMENT_3D ( 'NONE', #579, #949, #168 ) ;
#1256 = CIRCLE ( 'NONE', #1512, 1.000000000000000000 ) ;
#1257 = ADVANCED_FACE ( 'NONE', ( #1198 ), #462, .F. ) ;
#1258 = APPROVAL_DATE_TIME ( #1606, #1623 ) ;
#1259 = DIRECTION ( 'NONE',  ( 0.0000000000000000000, 0.0000000000000000000, -1.000000000000000000 ) ) ;
#1260 = ORIENTED_EDGE ( 'NONE', *, *, #927, .F. ) ;
#1261 = ORIENTED_EDGE ( 'NONE', *, *, #744, .T. ) ;
#1262 = CARTESIAN_POINT ( 'NONE',  ( 0.0000000000000000000, 1.042176466894279900, 0.0000000000000000000 ) ) ;
#1263 = AXIS2_PLACEMENT_3D ( 'NONE', #1645, #220, #991 ) ;
#1264 = DIRECTION ( 'NONE',  ( 0.0000000000000000000, 0.0000000000000000000, -1.000000000000000000 ) ) ;
#1265 = CARTESIAN_POINT ( 'NONE',  ( 1.898202538678397600E-015, 7.821112783903633000, 15.00000000000000000 ) ) ;
#1266 = CIRCLE ( 'NONE', #97, 0.5000000000000000000 ) ;
#1267 = EDGE_CURVE ( 'NONE', #1578, #1064, #511, .T. ) ;
#1268 = DIRECTION ( 'NONE',  ( 0.0000000000000000000, 0.0000000000000000000, 1.000000000000000000 ) ) ;
#1269 = VERTEX_POINT ( 'NONE', #1316 ) ;
#1270 = DIRECTION ( 'NONE',  ( -0.0000000000000000000, -1.000000000000000000, -0.0000000000000000000 ) ) ;
#1271 = DIRECTION ( 'NONE',  ( 0.0000000000000000000, 0.9785507783249929300, 0.2060057626367536900 ) ) ;
#1272 = AXIS2_PLACEMENT_3D ( 'NONE', #463, #451, #178 ) ;
#1273 = CONICAL_SURFACE ( 'NONE', #988, 11.00000000000000000, 0.9135965415671377700 ) ;
#1274 = DIRECTION ( 'NONE',  ( 0.0000000000000000000, -1.000000000000000000, 0.0000000000000000000 ) ) ;
#1275 = ORIENTED_EDGE ( 'NONE', *, *, #884, .T. ) ;
#1276 = ORIENTED_EDGE ( 'NONE', *, *, #750, .T. ) ;
#1277 = CARTESIAN_POINT ( 'NONE',  ( 0.0000000000000000000, 13.59091197030180200, 5.000000000000000000 ) ) ;
#1278 = ADVANCED_FACE ( 'NONE', ( #1410 ), #17, .F. ) ;
#1279 = AXIS2_PLACEMENT_3D ( 'NONE', #1230, #972, #845 ) ;
#1280 = FACE_OUTER_BOUND ( 'NONE', #23, .T. ) ;
#1281 = CIRCLE ( 'NONE', #781, 0.5000000000000000000 ) ;
#1282 = DIRECTION ( 'NONE',  ( -0.0000000000000000000, -1.000000000000000000, -0.0000000000000000000 ) ) ;
#1283 = DIRECTION ( 'NONE',  ( 0.0000000000000000000, 0.0000000000000000000, 1.000000000000000000 ) ) ;
#1284 = DIRECTION ( 'NONE',  ( 0.0000000000000000000, 0.0000000000000000000, -1.000000000000000000 ) ) ;
#1285 = CARTESIAN_POINT ( 'NONE',  ( 3.270050611782279400, 14.17595903828753700, -0.1976177955249600300 ) ) ;
#1286 = CONICAL_SURFACE ( 'NONE', #428, 0.2000000000000000400, 0.2617799373188247600 ) ;
#1287 = AXIS2_PLACEMENT_3D ( 'NONE', #1476, #175, #713 ) ;
#1288 = ORIENTED_EDGE ( 'NONE', *, *, #148, .F. ) ;
#1289 = EDGE_CURVE ( 'NONE', #526, #240, #1495, .T. ) ;
#1290 = DIRECTION ( 'NONE',  ( 0.0000000000000000000, 0.0000000000000000000, -1.000000000000000000 ) ) ;
#1291 = PRODUCT ( 'Model STEP', 'Model STEP', '', ( #1300 ) ) ;
#1292 = VECTOR ( 'NONE', #94, 1000.000000000000000 ) ;
#1293 = CARTESIAN_POINT ( 'NONE',  ( 0.0000000000000000000, 12.75141529927019900, 0.0000000000000000000 ) ) ;
#1294 = CARTESIAN_POINT ( 'NONE',  ( 1.714505518806294600E-015, 8.528889747201400700, 14.00000000000000000 ) ) ;
#1295 = ORIENTED_EDGE ( 'NONE', *, *, #1035, .T. ) ;
#1296 =( LENGTH_UNIT ( ) NAMED_UNIT ( * ) SI_UNIT ( .MILLI., .METRE. ) );
#1297 = ADVANCED_FACE ( 'NONE', ( #56 ), #686, .F. ) ;
#1298 = DIRECTION ( 'NONE',  ( 0.0000000000000000000, 0.0000000000000000000, -1.000000000000000000 ) ) ;
#1299 = EDGE_CURVE ( 'NONE', #69, #321, #143, .T. ) ;
#1300 = MECHANICAL_CONTEXT ( 'NONE', #133, 'mechanical' ) ;
#1301 = EDGE_CURVE ( 'NONE', #217, #295, #1671, .T. ) ;
#1302 = VECTOR ( 'NONE', #253, 1000.000000000000000 ) ;
#1303 = ORIENTED_EDGE ( 'NONE', *, *, #1571, .F. ) ;
#1304 = ORIENTED_EDGE ( 'NONE', *, *, #1677, .T. ) ;
#1305 = DIRECTION ( 'NONE',  ( 0.0000000000000000000, 0.0000000000000000000, 1.000000000000000000 ) ) ;
#1306 = DIRECTION ( 'NONE',  ( -0.0000000000000000000, -1.000000000000000000, -0.0000000000000000000 ) ) ;
#1307 = CIRCLE ( 'NONE', #833, 6.000000000000000000 ) ;
#1308 = DIRECTION ( 'NONE',  ( -0.0000000000000000000, -1.000000000000000000, -0.0000000000000000000 ) ) ;
#1309 = ORIENTED_EDGE ( 'NONE', *, *, #1485, .F. ) ;
#1310 = ORIENTED_EDGE ( 'NONE', *, *, #1017, .T. ) ;
#1311 = CIRCLE ( 'NONE', #29, 0.9000000000000001300 ) ;
#1312 = AXIS2_PLACEMENT_3D ( 'NONE', #431, #32, #1216 ) ;
#1313 = VERTEX_POINT ( 'NONE', #1335 ) ;
#1314 = CARTESIAN_POINT ( 'NONE',  ( 0.0000000000000000000, 3.089268152720829400, 0.0000000000000000000 ) ) ;
#1315 = CARTESIAN_POINT ( 'NONE',  ( 0.0000000000000000000, 7.294394313082770000, 0.0000000000000000000 ) ) ;
#1316 = CARTESIAN_POINT ( 'NONE',  ( 0.0000000000000000000, 7.112211690420788400, -16.00000000000000400 ) ) ;
#1317 = EDGE_CURVE ( 'NONE', #778, #1329, #1366, .T. ) ;
#1318 = ORIENTED_EDGE ( 'NONE', *, *, #36, .T. ) ;
#1319 = ORIENTED_EDGE ( 'NONE', *, *, #1508, .T. ) ;
#1320 = CARTESIAN_POINT ( 'NONE',  ( 0.0000000000000000000, 13.59091197030180200, 0.0000000000000000000 ) ) ;
#1321 = DIRECTION ( 'NONE',  ( -0.0000000000000000000, -1.000000000000000000, -0.0000000000000000000 ) ) ;
#1322 = AXIS2_PLACEMENT_3D ( 'NONE', #796, #267, #246 ) ;
#1323 = FACE_OUTER_BOUND ( 'NONE', #330, .T. ) ;
#1324 = EDGE_CURVE ( 'NONE', #275, #1065, #1256, .T. ) ;
#1325 = VECTOR ( 'NONE', #1129, 1000.000000000000000 ) ;
#1326 = DIRECTION ( 'NONE',  ( -0.0000000000000000000, -1.000000000000000000, -0.0000000000000000000 ) ) ;
#1327 = AXIS2_PLACEMENT_3D ( 'NONE', #1439, #1041, #1176 ) ;
#1328 = CONICAL_SURFACE ( 'NONE', #1180, 0.6999999999999999600, 0.2092141059834798900 ) ;
#1329 = VERTEX_POINT ( 'NONE', #28 ) ;
#1330 = CARTESIAN_POINT ( 'NONE',  ( 0.0000000000000000000, 12.17423219933719700, 0.0000000000000000000 ) ) ;
#1331 = DIRECTION ( 'NONE',  ( 0.0000000000000000000, 0.0000000000000000000, -1.000000000000000000 ) ) ;
#1332 = VECTOR ( 'NONE', #78, 1000.000000000000000 ) ;
#1333 = CARTESIAN_POINT ( 'NONE',  ( 0.0000000000000000000, 2.584421481348170100, 0.5000000000000000000 ) ) ;
#1334 = ORIENTED_EDGE ( 'NONE', *, *, #1299, .T. ) ;
#1335 = CARTESIAN_POINT ( 'NONE',  ( 3.999999999999597700, 14.51968979391722500, -0.7500000000018951500 ) ) ;
#1336 = DIRECTION ( 'NONE',  ( 0.0000000000000000000, 0.0000000000000000000, -1.000000000000000000 ) ) ;
#1337 = CARTESIAN_POINT ( 'NONE',  ( 3.401141121058158600, 14.26536624808782100, 0.4604718030807574700 ) ) ;
#1338 = ORIENTED_EDGE ( 'NONE', *, *, #1090, .T. ) ;
#1339 = DIRECTION ( 'NONE',  ( 0.0000000000000000000, 0.0000000000000000000, -1.000000000000000000 ) ) ;
#1340 = DIRECTION ( 'NONE',  ( -0.0000000000000000000, -1.000000000000000000, -0.0000000000000000000 ) ) ;
#1341 = DIRECTION ( 'NONE',  ( 0.0000000000000000000, 0.0000000000000000000, -1.000000000000000000 ) ) ;
#1342 = DIRECTION ( 'NONE',  ( 0.0000000000000000000, 0.9809412077007623200, 0.1943047787229375300 ) ) ;
#1343 = AXIS2_PLACEMENT_3D ( 'NONE', #960, #1642, #1126 ) ;
#1344 = AXIS2_PLACEMENT_3D ( 'NONE', #724, #1365, #475 ) ;
#1345 = VERTEX_POINT ( 'NONE', #830 ) ;
#1346 = DIRECTION ( 'NONE',  ( -0.0000000000000000000, -1.000000000000000000, -0.0000000000000000000 ) ) ;
#1347 = ORIENTED_EDGE ( 'NONE', *, *, #815, .T. ) ;
#1348 = CARTESIAN_POINT ( 'NONE',  ( 0.0000000000000000000, 13.59091197030180200, -5.000000000000000000 ) ) ;
#1349 = LINE ( 'NONE', #1118, #1079 ) ;
#1350 = ORIENTED_EDGE ( 'NONE', *, *, #582, .T. ) ;
#1351 = CLOSED_SHELL ( 'NONE', ( #548, #875, #1278, #1676, #1561, #1063, #556, #99, #1584, #816, #516, #503, #783, #378, #1460, #1411, #369, #1144, #1527, #1404, #91, #913, #900, #274, #1011, #533, #1177, #116, #807, #1005, #421, #626, #1055, #1450, #386, #1170, #228, #284, #1420, #1667, #14, #251, #1441, #135, #1545, #107, #1297, #1683, #1257, #221, #394, #21, #1155, #237, #689, #793, #637, #1656, #1188, #1535, #890 ) ) ;
#1352 = VECTOR ( 'NONE', #698, 1000.000000000000000 ) ;
#1353 = DIRECTION ( 'NONE',  ( 0.0000000000000000000, 0.0000000000000000000, -1.000000000000000000 ) ) ;
#1354 = ORIENTED_EDGE ( 'NONE', *, *, #164, .F. ) ;
#1355 = AXIS2_PLACEMENT_3D ( 'NONE', #1582, #16, #149 ) ;
#1356 = CARTESIAN_POINT ( 'NONE',  ( 1.285879139104720600E-015, 11.53627827878130300, 10.00000000000000000 ) ) ;
#1357 = EDGE_CURVE ( 'NONE', #526, #1083, #1493, .T. ) ;
#1358 = ORIENTED_EDGE ( 'NONE', *, *, #1650, .T. ) ;
#1359 = CARTESIAN_POINT ( 'NONE',  ( 0.0000000000000000000, 0.0000000000000000000, 0.0000000000000000000 ) ) ;
#1360 = ORIENTED_EDGE ( 'NONE', *, *, #13, .F. ) ;
#1361 = DIRECTION ( 'NONE',  ( -0.0000000000000000000, -1.000000000000000000, -0.0000000000000000000 ) ) ;
#1362 = DIRECTION ( 'NONE',  ( 0.0000000000000000000, 0.0000000000000000000, -1.000000000000000000 ) ) ;
#1363 = CARTESIAN_POINT ( 'NONE',  ( 0.0000000000000000000, 14.01926863737229700, 0.0000000000000000000 ) ) ;
#1364 = CC_DESIGN_PERSON_AND_ORGANIZATION_ASSIGNMENT ( #1147, #544, ( #1291 ) ) ;
#1365 = DIRECTION ( 'NONE',  ( -0.0000000000000000000, -1.000000000000000000, -0.0000000000000000000 ) ) ;
#1366 = CIRCLE ( 'NONE', #487, 8.000000000000000000 ) ;
#1367 = CIRCLE ( 'NONE', #301, 13.00000000000000000 ) ;
#1368 = CARTESIAN_POINT ( 'NONE',  ( 0.0000000000000000000, 3.089268152720829400, 0.5999999999999999800 ) ) ;
#1369 = DIRECTION ( 'NONE',  ( 0.0000000000000000000, 1.000000000000000000, 0.0000000000000000000 ) ) ;
#1370 = AXIS2_PLACEMENT_3D ( 'NONE', #1395, #1521, #1264 ) ;
#1371 = DIRECTION ( 'NONE',  ( 0.0000000000000000000, 1.000000000000000000, 0.0000000000000000000 ) ) ;
#1372 = CARTESIAN_POINT ( 'NONE',  ( 4.000000000000000000, 0.0000000000000000000, 0.0000000000000000000 ) ) ;
#1373 = DIRECTION ( 'NONE',  ( 0.0000000000000000000, 0.0000000000000000000, 1.000000000000000000 ) ) ;
#1374 = EDGE_LOOP ( 'NONE', ( #102, #823, #926, #1487 ) ) ;
#1375 = ORIENTED_EDGE ( 'NONE', *, *, #1031, .F. ) ;
#1376 = VECTOR ( 'NONE', #867, 1000.000000000000000 ) ;
#1377 = VECTOR ( 'NONE', #1564, 1000.000000000000000 ) ;
#1378 = PERSON_AND_ORGANIZATION_ROLE ( 'design_supplier' ) ;
#1379 = CARTESIAN_POINT ( 'NONE',  ( 0.0000000000000000000, 13.59091197030180200, 0.0000000000000000000 ) ) ;
#1380 = AXIS2_PLACEMENT_3D ( 'NONE', #1047, #1308, #917 ) ;
#1381 = EDGE_CURVE ( 'NONE', #1065, #275, #915, .T. ) ;
#1382 = VERTEX_POINT ( 'NONE', #1603 ) ;
#1383 = DIRECTION ( 'NONE',  ( 4.927842894770542500E-017, -0.9154688229949726800, 0.4023889090472044200 ) ) ;
#1384 = CONICAL_SURFACE ( 'NONE', #194, 0.3999999999999999700, 0.1119353732075188800 ) ;
#1385 = LINE ( 'NONE', #422, #290 ) ;
#1386 = EDGE_CURVE ( 'NONE', #625, #240, #1408, .T. ) ;
#1387 = APPROVAL_DATE_TIME ( #705, #1242 ) ;
#1388 = CARTESIAN_POINT ( 'NONE',  ( 3.061616997868382600E-016, 12.04450793029480100, -2.000000000000000000 ) ) ;
#1389 = ORIENTED_EDGE ( 'NONE', *, *, #629, .F. ) ;
#1390 = ORIENTED_EDGE ( 'NONE', *, *, #1464, .F. ) ;
#1391 = EDGE_CURVE ( 'NONE', #1127, #38, #223, .T. ) ;
#1392 = CIRCLE ( 'NONE', #1452, 7.000000000000000000 ) ;
#1393 = DIRECTION ( 'NONE',  ( -0.0000000000000000000, -1.000000000000000000, -0.0000000000000000000 ) ) ;
#1394 = EDGE_LOOP ( 'NONE', ( #1427, #200, #359, #962 ) ) ;
#1395 = CARTESIAN_POINT ( 'NONE',  ( 0.0000000000000000000, 3.089268152720829400, 0.0000000000000000000 ) ) ;
#1396 = ORIENTED_EDGE ( 'NONE', *, *, #1078, .F. ) ;
#1397 = CONICAL_SURFACE ( 'NONE', #1580, 17.00000000000000000, 0.4231261992704222200 ) ;
#1398 = APPROVAL ( #75, 'UNSPECIFIED' ) ;
#1399 = CARTESIAN_POINT ( 'NONE',  ( 1.224646799147353300E-015, 11.53627827878130300, 10.00000000000000000 ) ) ;
#1400 = ORIENTED_EDGE ( 'NONE', *, *, #222, .T. ) ;
#1401 = VECTOR ( 'NONE', #787, 1000.000000000000000 ) ;
#1402 = CARTESIAN_POINT ( 'NONE',  ( 0.0000000000000000000, 14.01926863737229700, 2.999999999999999100 ) ) ;
#1403 = ORIENTED_EDGE ( 'NONE', *, *, #148, .T. ) ;
#1404 = ADVANCED_FACE ( 'NONE', ( #879 ), #729, .T. ) ;
#1405 = EDGE_CURVE ( 'NONE', #552, #1127, #1181, .T. ) ;
#1406 = ORIENTED_EDGE ( 'NONE', *, *, #219, .T. ) ;
#1407 = CARTESIAN_POINT ( 'NONE',  ( 4.000000000000000000, 14.58928127508930000, -0.7499999999999997800 ) ) ;
#1408 = CIRCLE ( 'NONE', #1546, 0.9000000000000001300 ) ;
#1409 = APPROVAL_PERSON_ORGANIZATION ( #356, #1398, #210 ) ;
#1410 = FACE_OUTER_BOUND ( 'NONE', #784, .T. ) ;
#1411 = ADVANCED_FACE ( 'NONE', ( #808 ), #204, .T. ) ;
#1412 = VERTEX_POINT ( 'NONE', #609 ) ;
#1413 = AXIS2_PLACEMENT_3D ( 'NONE', #1423, #1, #1562 ) ;
#1414 = EDGE_CURVE ( 'NONE', #780, #1114, #333, .T. ) ;
#1415 = DIRECTION ( 'NONE',  ( 1.063939518411888000E-016, 0.4952113308780618000, -0.8687725466253977100 ) ) ;
#1416 = EDGE_LOOP ( 'NONE', ( #26, #1319, #15, #633 ) ) ;
#1417 = ORIENTED_EDGE ( 'NONE', *, *, #129, .T. ) ;
#1418 = FACE_BOUND ( 'NONE', #1425, .T. ) ;
#1419 = DIRECTION ( 'NONE',  ( 0.0000000000000000000, 0.0000000000000000000, -1.000000000000000000 ) ) ;
#1420 = ADVANCED_FACE ( 'NONE', ( #970 ), #842, .T. ) ;
#1421 = AXIS2_PLACEMENT_3D ( 'NONE', #137, #1556, #1290 ) ;
#1422 = LINE ( 'NONE', #1294, #1377 ) ;
#1423 = CARTESIAN_POINT ( 'NONE',  ( 0.0000000000000000000, 8.528889747201400700, 0.0000000000000000000 ) ) ;
#1424 = CARTESIAN_POINT ( 'NONE',  ( 0.0000000000000000000, 14.01926863737229700, 2.999999999999999100 ) ) ;
#1425 = EDGE_LOOP ( 'NONE', ( #489, #1043 ) ) ;
#1426 = DIRECTION ( 'NONE',  ( 0.0000000000000000000, 0.0000000000000000000, -1.000000000000000000 ) ) ;
#1427 = ORIENTED_EDGE ( 'NONE', *, *, #866, .F. ) ;
#1428 = CARTESIAN_POINT ( 'NONE',  ( 0.0000000000000000000, 4.837127058583740300, -17.00000000000000000 ) ) ;
#1429 = B_SPLINE_CURVE_WITH_KNOTS ( 'NONE', 3,
 ( #914, #668, #404, #1566 ),
 .UNSPECIFIED., .F., .F.,
 ( 4, 4 ),
 ( 0.002862663349462309500, 0.002960636413686622300 ),
 .UNSPECIFIED. ) ;
#1430 = DIRECTION ( 'NONE',  ( -0.0000000000000000000, -1.000000000000000000, -0.0000000000000000000 ) ) ;
#1431 = DIRECTION ( 'NONE',  ( 0.0000000000000000000, 0.0000000000000000000, -1.000000000000000000 ) ) ;
#1432 = CONICAL_SURFACE ( 'NONE', #1111, 12.00000000000000000, 0.9325797159199660200 ) ;
#1433 = DIRECTION ( 'NONE',  ( 0.0000000000000000000, 1.000000000000000000, 0.0000000000000000000 ) ) ;
#1434 = LOCAL_TIME ( 17, 54, 35.00000000000000000, #880 ) ;
#1435 = CARTESIAN_POINT ( 'NONE',  ( 2.020667218593133100E-015, 7.112211690420788400, 16.00000000000000400 ) ) ;
#1436 = ORIENTED_EDGE ( 'NONE', *, *, #407, .T. ) ;
#1437 = LINE ( 'NONE', #986, #1224 ) ;
#1438 = AXIS2_PLACEMENT_3D ( 'NONE', #1124, #355, #1639 ) ;
#1439 = CARTESIAN_POINT ( 'NONE',  ( 0.0000000000000000000, 0.2509582553513276500, 0.0000000000000000000 ) ) ;
#1440 = AXIS2_PLACEMENT_3D ( 'NONE', #733, #182, #969 ) ;
#1441 = ADVANCED_FACE ( 'NONE', ( #418 ), #161, .T. ) ;
#1442 = EDGE_LOOP ( 'NONE', ( #1624, #952, #1061, #837 ) ) ;
#1443 = FACE_OUTER_BOUND ( 'NONE', #1653, .T. ) ;
#1444 = ORIENTED_EDGE ( 'NONE', *, *, #1391, .F. ) ;
#1445 = LINE ( 'NONE', #1164, #1049 ) ;
#1446 = DIRECTION ( 'NONE',  ( 0.0000000000000000000, 0.0000000000000000000, -1.000000000000000000 ) ) ;
#1447 = ORIENTED_EDGE ( 'NONE', *, *, #245, .T. ) ;
#1448 = DIRECTION ( 'NONE',  ( 4.098851848647479000E-018, 0.9994397338030204200, -0.03346966530677465700 ) ) ;
#1449 = DIRECTION ( 'NONE',  ( -0.0000000000000000000, -1.000000000000000000, -0.0000000000000000000 ) ) ;
#1450 = ADVANCED_FACE ( 'NONE', ( #584 ), #1095, .F. ) ;
#1451 = EDGE_LOOP ( 'NONE', ( #402, #739, #977, #1354 ) ) ;
#1452 = AXIS2_PLACEMENT_3D ( 'NONE', #578, #173, #310 ) ;
#1453 = EDGE_CURVE ( 'NONE', #1029, #712, #1455, .T. ) ;
#1454 = DIRECTION ( 'NONE',  ( 0.0000000000000000000, 0.0000000000000000000, -1.000000000000000000 ) ) ;
#1455 = LINE ( 'NONE', #1239, #377 ) ;
#1456 = DATE_AND_TIME ( #509, #1182 ) ;
#1457 = VECTOR ( 'NONE', #818, 1000.000000000000000 ) ;
#1458 = VERTEX_POINT ( 'NONE', #1368 ) ;
#1459 = AXIS2_PLACEMENT_3D ( 'NONE', #1504, #1104, #1627 ) ;
#1460 = ADVANCED_FACE ( 'NONE', ( #1056 ), #859, .F. ) ;
#1461 = CONICAL_SURFACE ( 'NONE', #1472, 17.00000000000000000, 0.4141248467298597700 ) ;
#1462 = CARTESIAN_POINT ( 'NONE',  ( 0.0000000000000000000, 4.837127058583740300, -17.00000000000000000 ) ) ;
#1463 = ORIENTED_EDGE ( 'NONE', *, *, #340, .F. ) ;
#1464 = EDGE_CURVE ( 'NONE', #607, #1249, #1014, .T. ) ;
#1465 = FACE_BOUND ( 'NONE', #636, .T. ) ;
#1466 = CARTESIAN_POINT ( 'NONE',  ( 4.165571620202524800, 14.35721942586729800, -0.7500000000000750500 ) ) ;
#1467 = ORIENTED_EDGE ( 'NONE', *, *, #1324, .F. ) ;
#1468 = ORIENTED_EDGE ( 'NONE', *, *, #490, .F. ) ;
#1469 = ORIENTED_EDGE ( 'NONE', *, *, #481, .F. ) ;
#1470 = CARTESIAN_POINT ( 'NONE',  ( 4.337772536173032400, 14.19880854501023000, -0.6973044189518518000 ) ) ;
#1471 = ORIENTED_EDGE ( 'NONE', *, *, #1317, .F. ) ;
#1472 = AXIS2_PLACEMENT_3D ( 'NONE', #628, #1541, #1665 ) ;
#1473 = DIRECTION ( 'NONE',  ( -0.0000000000000000000, -1.000000000000000000, -0.0000000000000000000 ) ) ;
#1474 = CONICAL_SURFACE ( 'NONE', #320, 12.00000000000000000, 0.9325797159199660200 ) ;
#1475 = CONICAL_SURFACE ( 'NONE', #1199, 0.9000000000000001300, 0.2847080816990825200 ) ;
#1476 = CARTESIAN_POINT ( 'NONE',  ( 0.0000000000000000000, 2.616520690567669700, 0.0000000000000000000 ) ) ;
#1477 = DIRECTION ( 'NONE',  ( 1.060652007180541800E-016, -0.4998914085929562200, 0.8660880899856262500 ) ) ;
#1478 = ORIENTED_EDGE ( 'NONE', *, *, #219, .F. ) ;
#1479 = VECTOR ( 'NONE', #338, 1000.000000000000100 ) ;
#1480 = EDGE_CURVE ( 'NONE', #1054, #706, #647, .T. ) ;
#1481 = DIRECTION ( 'NONE',  ( 0.0000000000000000000, 1.000000000000000000, 0.0000000000000000000 ) ) ;
#1482 = ORIENTED_EDGE ( 'NONE', *, *, #744, .F. ) ;
#1483 = CARTESIAN_POINT ( 'NONE',  ( 9.797174393178825700E-016, 12.75141529927019900, 8.000000000000000000 ) ) ;
#1484 = CIRCLE ( 'NONE', #1193, 2.999999999999999100 ) ;
#1485 = EDGE_CURVE ( 'NONE', #1412, #312, #620, .T. ) ;
#1486 = EDGE_LOOP ( 'NONE', ( #467, #1275, #358, #43 ) ) ;
#1487 = ORIENTED_EDGE ( 'NONE', *, *, #1125, .F. ) ;
#1488 = EDGE_LOOP ( 'NONE', ( #1098, #1616, #1245, #1482 ) ) ;
#1489 = ORIENTED_EDGE ( 'NONE', *, *, #1006, .T. ) ;
#1490 = CARTESIAN_POINT ( 'NONE',  ( 8.572527594031472000E-017, 3.560253157159750000, -0.6999999999999999600 ) ) ;
#1491 = DIRECTION ( 'NONE',  ( 0.0000000000000000000, 1.000000000000000000, 0.0000000000000000000 ) ) ;
#1492 = CARTESIAN_POINT ( 'NONE',  ( 0.0000000000000000000, 3.966593161000000000, 0.0000000000000000000 ) ) ;
#1493 = CIRCLE ( 'NONE', #18, 0.8000000000000000400 ) ;
#1494 = COORDINATED_UNIVERSAL_TIME_OFFSET ( 9, 0, .AHEAD. ) ;
#1495 = LINE ( 'NONE', #580, #809 ) ;
#1496 = AXIS2_PLACEMENT_3D ( 'NONE', #119, #1430, #661 ) ;
#1497 = DIRECTION ( 'NONE',  ( 0.0000000000000000000, -1.000000000000000000, -0.0000000000000000000 ) ) ;
#1498 = ORIENTED_EDGE ( 'NONE', *, *, #936, .F. ) ;
#1499 = DIRECTION ( 'NONE',  ( 0.0000000000000000000, 1.000000000000000000, 0.0000000000000000000 ) ) ;
#1500 = CARTESIAN_POINT ( 'NONE',  ( 0.0000000000000000000, 7.821112783903633000, 0.0000000000000000000 ) ) ;
#1501 = VECTOR ( 'NONE', #370, 999.9999999999998900 ) ;
#1502 = ORIENTED_EDGE ( 'NONE', *, *, #1570, .T. ) ;
#1503 = VECTOR ( 'NONE', #966, 1000.000000000000000 ) ;
#1504 = CARTESIAN_POINT ( 'NONE',  ( 0.0000000000000000000, 9.292600201104745500, 0.0000000000000000000 ) ) ;
#1505 = AXIS2_PLACEMENT_3D ( 'NONE', #619, #996, #1015 ) ;
#1506 = DIRECTION ( 'NONE',  ( 0.0000000000000000000, 1.000000000000000000, 0.0000000000000000000 ) ) ;
#1507 = CONICAL_SURFACE ( 'NONE', #1173, 0.8000000000000000400, 0.2413040820258878500 ) ;
#1508 = EDGE_CURVE ( 'NONE', #1114, #1679, #930, .T. ) ;
#1509 = DIRECTION ( 'NONE',  ( -0.0000000000000000000, -1.000000000000000000, -0.0000000000000000000 ) ) ;
#1510 = DIRECTION ( 'NONE',  ( 0.0000000000000000000, 0.0000000000000000000, -1.000000000000000000 ) ) ;
#1511 = ORIENTED_EDGE ( 'NONE', *, *, #257, .T. ) ;
#1512 = AXIS2_PLACEMENT_3D ( 'NONE', #725, #940, #825 ) ;
#1513 = ORIENTED_EDGE ( 'NONE', *, *, #454, .T. ) ;
#1514 = FACE_OUTER_BOUND ( 'NONE', #452, .T. ) ;
#1515 = CIRCLE ( 'NONE', #1674, 13.00000000000000000 ) ;
#1516 = DIRECTION ( 'NONE',  ( 0.0000000000000000000, 0.0000000000000000000, -1.000000000000000000 ) ) ;
#1517 = DIRECTION ( 'NONE',  ( 0.0000000000000000000, 0.0000000000000000000, -1.000000000000000000 ) ) ;
#1518 = LOCAL_TIME ( 17, 54, 35.00000000000000000, #319 ) ;
#1519 = ORIENTED_EDGE ( 'NONE', *, *, #498, .T. ) ;
#1520 = DIRECTION ( 'NONE',  ( -0.0000000000000000000, -1.000000000000000000, -0.0000000000000000000 ) ) ;
#1521 = DIRECTION ( 'NONE',  ( -0.0000000000000000000, -1.000000000000000000, -0.0000000000000000000 ) ) ;
#1522 = VECTOR ( 'NONE', #849, 1000.000000000000100 ) ;
#1523 = LINE ( 'NONE', #471, #1248 ) ;
#1524 = ORIENTED_EDGE ( 'NONE', *, *, #1215, .T. ) ;
#1525 = EDGE_LOOP ( 'NONE', ( #1038, #483, #1643, #708 ) ) ;
#1526 = APPROVAL_ROLE ( '' ) ;
#1527 = ADVANCED_FACE ( 'NONE', ( #1573 ), #1217, .T. ) ;
#1528 = AXIS2_PLACEMENT_3D ( 'NONE', #1262, #877, #492 ) ;
#1529 = CARTESIAN_POINT ( 'NONE',  ( 0.0000000000000000000, 10.03437569334380400, -12.00000000000000000 ) ) ;
#1530 = EDGE_CURVE ( 'NONE', #4, #558, #667, .T. ) ;
#1531 = CARTESIAN_POINT ( 'NONE',  ( 0.0000000000000000000, 8.528889747201400700, 0.0000000000000000000 ) ) ;
#1532 = CARTESIAN_POINT ( 'NONE',  ( 0.0000000000000000000, 12.75141529927019900, -8.000000000000000000 ) ) ;
#1533 = CARTESIAN_POINT ( 'NONE',  ( 0.0000000000000000000, 1.931814808548229800, 0.0000000000000000000 ) ) ;
#1534 = CYLINDRICAL_SURFACE ( 'NONE', #473, 0.7499999999999997800 ) ;
#1535 = ADVANCED_FACE ( 'NONE', ( #1323 ), #1534, .F. ) ;
#1536 = DIRECTION ( 'NONE',  ( 0.0000000000000000000, 0.0000000000000000000, -1.000000000000000000 ) ) ;
#1537 = AXIS2_PLACEMENT_3D ( 'NONE', #1153, #383, #522 ) ;
#1538 = DIRECTION ( 'NONE',  ( -0.0000000000000000000, -1.000000000000000000, -0.0000000000000000000 ) ) ;
#1539 = ORIENTED_EDGE ( 'NONE', *, *, #1152, .F. ) ;
#1540 = EDGE_CURVE ( 'NONE', #409, #1178, #461, .T. ) ;
#1541 = DIRECTION ( 'NONE',  ( -0.0000000000000000000, -1.000000000000000000, -0.0000000000000000000 ) ) ;
#1542 = CIRCLE ( 'NONE', #280, 0.8000000000000000400 ) ;
#1543 = CARTESIAN_POINT ( 'NONE',  ( 0.0000000000000000000, 13.59626180033209800, 0.0000000000000000000 ) ) ;
#1544 = CARTESIAN_POINT ( 'NONE',  ( 2.277843046414077100E-015, 0.0000000000000000000, 18.60000000000000100 ) ) ;
#1545 = ADVANCED_FACE ( 'NONE', ( #602 ), #244, .T. ) ;
#1546 = AXIS2_PLACEMENT_3D ( 'NONE', #40, #444, #1205 ) ;
#1547 = ORIENTED_EDGE ( 'NONE', *, *, #675, .F. ) ;
#1548 = DIRECTION ( 'NONE',  ( 1.535583117704377700E-017, 0.9921075439151322300, -0.1253898772097808400 ) ) ;
#1549 = CARTESIAN_POINT ( 'NONE',  ( 0.0000000000000000000, 0.0000000000000000000, 0.0000000000000000000 ) ) ;
#1550 = CARTESIAN_POINT ( 'NONE',  ( 2.449293598294706800E-017, 0.2509582553513276500, -0.2000000000000000400 ) ) ;
#1551 = EDGE_CURVE ( 'NONE', #208, #183, #1555, .T. ) ;
#1552 = ORIENTED_EDGE ( 'NONE', *, *, #792, .F. ) ;
#1553 = ORIENTED_EDGE ( 'NONE', *, *, #785, .F. ) ;
#1554 = CARTESIAN_POINT ( 'NONE',  ( 0.0000000000000000000, 2.584421481348170100, 0.0000000000000000000 ) ) ;
#1555 = LINE ( 'NONE', #111, #530 ) ;
#1556 = DIRECTION ( 'NONE',  ( -0.0000000000000000000, -1.000000000000000000, -0.0000000000000000000 ) ) ;
#1557 = LINE ( 'NONE', #388, #861 ) ;
#1558 = AXIS2_PLACEMENT_3D ( 'NONE', #610, #1369, #1373 ) ;
#1559 = ORIENTED_EDGE ( 'NONE', *, *, #347, .T. ) ;
#1560 = DIRECTION ( 'NONE',  ( 0.0000000000000000000, 0.0000000000000000000, 1.000000000000000000 ) ) ;
#1561 = ADVANCED_FACE ( 'NONE', ( #1280 ), #1140, .F. ) ;
#1562 = DIRECTION ( 'NONE',  ( 0.0000000000000000000, 0.0000000000000000000, -1.000000000000000000 ) ) ;
#1563 = CIRCLE ( 'NONE', #1638, 6.000000000000000000 ) ;
#1564 = DIRECTION ( 'NONE',  ( 9.996040228319906100E-017, -0.5777148972853614100, 0.8162386277643103300 ) ) ;
#1565 = FACE_OUTER_BOUND ( 'NONE', #563, .T. ) ;
#1566 = CARTESIAN_POINT ( 'NONE',  ( 3.929687499999999100, 14.58928127508930000, -0.7466968275972180000 ) ) ;
#1567 = VERTEX_POINT ( 'NONE', #225 ) ;
#1568 = VERTEX_POINT ( 'NONE', #906 ) ;
#1569 = CARTESIAN_POINT ( 'NONE',  ( 0.0000000000000000000, 3.560253157159750000, 0.0000000000000000000 ) ) ;
#1570 = EDGE_CURVE ( 'NONE', #712, #208, #989, .T. ) ;
#1571 = EDGE_CURVE ( 'NONE', #434, #1568, #1592, .T. ) ;
#1572 = CARTESIAN_POINT ( 'NONE',  ( 4.000000000000000000, 0.0000000000000000000, 0.0000000000000000000 ) ) ;
#1573 = FACE_OUTER_BOUND ( 'NONE', #938, .T. ) ;
#1574 = PERSON_AND_ORGANIZATION ( #654, #180 ) ;
#1575 = AXIS2_PLACEMENT_3D ( 'NONE', #206, #1621, #1516 ) ;
#1576 = CARTESIAN_POINT ( 'NONE',  ( 0.0000000000000000000, 7.294394313082770000, 1.000000000000000000 ) ) ;
#1577 = DIRECTION ( 'NONE',  ( 0.0000000000000000000, 0.0000000000000000000, -1.000000000000000000 ) ) ;
#1578 = VERTEX_POINT ( 'NONE', #1265 ) ;
#1579 = VECTOR ( 'NONE', #1383, 1000.000000000000200 ) ;
#1580 = AXIS2_PLACEMENT_3D ( 'NONE', #847, #1509, #1625 ) ;
#1581 = ORIENTED_EDGE ( 'NONE', *, *, #1062, .F. ) ;
#1582 = CARTESIAN_POINT ( 'NONE',  ( 0.0000000000000000000, 7.821112783903633000, 0.0000000000000000000 ) ) ;
#1583 = CARTESIAN_POINT ( 'NONE',  ( 4.749811625043995500, 13.84066266938792600, 0.1179745241728439700 ) ) ;
#1584 = ADVANCED_FACE ( 'NONE', ( #899 ), #1648, .F. ) ;
#1585 = APPROVAL_PERSON_ORGANIZATION ( #814, #1623, #984 ) ;
#1586 = CARTESIAN_POINT ( 'NONE',  ( 1.102182119232618000E-016, 4.308288164000001300, -0.9000000000000001300 ) ) ;
#1587 = ORIENTED_EDGE ( 'NONE', *, *, #1222, .T. ) ;
#1588 = AXIS2_PLACEMENT_3D ( 'NONE', #555, #1057, #687 ) ;
#1589 = ORIENTED_EDGE ( 'NONE', *, *, #892, .T. ) ;
#1590 = ORIENTED_EDGE ( 'NONE', *, *, #527, .F. ) ;
#1591 = EDGE_CURVE ( 'NONE', #1065, #217, #1197, .T. ) ;
#1592 = CIRCLE ( 'NONE', #1595, 9.000000000000000000 ) ;
#1593 = DIRECTION ( 'NONE',  ( 0.0000000000000000000, 0.0000000000000000000, -1.000000000000000000 ) ) ;
#1594 = LINE ( 'NONE', #1428, #1163 ) ;
#1595 = AXIS2_PLACEMENT_3D ( 'NONE', #1138, #506, #231 ) ;
#1596 = EDGE_LOOP ( 'NONE', ( #773, #285, #80, #50 ) ) ;
#1597 = CARTESIAN_POINT ( 'NONE',  ( 4.721645328756062000, 13.86422638855018300, -0.2315687239913669600 ) ) ;
#1598 = VECTOR ( 'NONE', #241, 1000.000000000000100 ) ;
#1599 = CARTESIAN_POINT ( 'NONE',  ( 2.277843046414077100E-015, 14.58928127508930000, 18.60000000000000100 ) ) ;
#1600 = VECTOR ( 'NONE', #1131, 1000.000000000000100 ) ;
#1601 = FACE_OUTER_BOUND ( 'NONE', #561, .T. ) ;
#1602 = DIRECTION ( 'NONE',  ( 0.0000000000000000000, 1.000000000000000000, 0.0000000000000000000 ) ) ;
#1603 = CARTESIAN_POINT ( 'NONE',  ( 6.735557395310442500E-017, 2.584421481348170100, -0.5000000000000000000 ) ) ;
#1604 = AXIS2_PLACEMENT_3D ( 'NONE', #1359, #1497, #1619 ) ;
#1605 = FACE_OUTER_BOUND ( 'NONE', #1236, .T. ) ;
#1606 = DATE_AND_TIME ( #990, #1518 ) ;
#1607 = CARTESIAN_POINT ( 'NONE',  ( 0.0000000000000000000, 12.75141529927019900, 0.0000000000000000000 ) ) ;
#1608 = EDGE_LOOP ( 'NONE', ( #671, #1511, #372, #476 ) ) ;
#1609 = ORIENTED_EDGE ( 'NONE', *, *, #1357, .T. ) ;
#1610 = FACE_OUTER_BOUND ( 'NONE', #718, .T. ) ;
#1611 = ORIENTED_EDGE ( 'NONE', *, *, #100, .F. ) ;
#1612 = DIRECTION ( 'NONE',  ( -0.0000000000000000000, -1.000000000000000000, -0.0000000000000000000 ) ) ;
#1613 = AXIS2_PLACEMENT_3D ( 'NONE', #979, #1270, #616 ) ;
#1614 = CARTESIAN_POINT ( 'NONE',  ( 4.625224495324673100, 13.94641297206773900, 0.4283378013062185100 ) ) ;
#1615 = DIRECTION ( 'NONE',  ( 0.0000000000000000000, 0.0000000000000000000, -1.000000000000000000 ) ) ;
#1616 = ORIENTED_EDGE ( 'NONE', *, *, #468, .T. ) ;
#1617 = FACE_OUTER_BOUND ( 'NONE', #820, .T. ) ;
#1618 = EDGE_CURVE ( 'NONE', #1269, #1064, #550, .T. ) ;
#1619 = DIRECTION ( 'NONE',  ( 0.0000000000000000000, 0.0000000000000000000, -1.000000000000000000 ) ) ;
#1620 = VECTOR ( 'NONE', #1342, 1000.000000000000100 ) ;
#1621 = DIRECTION ( 'NONE',  ( -0.0000000000000000000, -1.000000000000000000, -0.0000000000000000000 ) ) ;
#1622 = DIRECTION ( 'NONE',  ( 0.0000000000000000000, 0.0000000000000000000, -1.000000000000000000 ) ) ;
#1623 = APPROVAL ( #486, 'UNSPECIFIED' ) ;
#1624 = ORIENTED_EDGE ( 'NONE', *, *, #851, .T. ) ;
#1625 = DIRECTION ( 'NONE',  ( 0.0000000000000000000, 0.0000000000000000000, -1.000000000000000000 ) ) ;
#1626 = VERTEX_POINT ( 'NONE', #1544 ) ;
#1627 = DIRECTION ( 'NONE',  ( 0.0000000000000000000, 0.0000000000000000000, -1.000000000000000000 ) ) ;
#1628 = DIRECTION ( 'NONE',  ( 9.695602075933655700E-017, -0.6109023031626128500, 0.7917059908770521800 ) ) ;
#1629 = VECTOR ( 'NONE', #70, 1000.000000000000200 ) ;
#1630 = FACE_OUTER_BOUND ( 'NONE', #157, .T. ) ;
#1631 = EDGE_CURVE ( 'NONE', #1178, #69, #308, .T. ) ;
#1632 = CARTESIAN_POINT ( 'NONE',  ( 9.797174393178826200E-017, 3.966593161000000000, -0.8000000000000000400 ) ) ;
#1633 = CARTESIAN_POINT ( 'NONE',  ( 0.0000000000000000000, 13.59626180033209800, -6.000000000000000000 ) ) ;
#1634 = DIRECTION ( 'NONE',  ( 0.0000000000000000000, 0.0000000000000000000, 1.000000000000000000 ) ) ;
#1635 = LINE ( 'NONE', #1112, #1479 ) ;
#1636 = ORIENTED_EDGE ( 'NONE', *, *, #693, .F. ) ;
#1637 = FACE_OUTER_BOUND ( 'NONE', #632, .T. ) ;
#1638 = AXIS2_PLACEMENT_3D ( 'NONE', #1543, #499, #631 ) ;
#1639 = DIRECTION ( 'NONE',  ( 0.0000000000000000000, 0.0000000000000000000, 1.000000000000000000 ) ) ;
#1640 = CONICAL_SURFACE ( 'NONE', #685, 6.000000000000000000, 1.240075389239051000 ) ;
#1641 = DIRECTION ( 'NONE',  ( 0.0000000000000000000, 0.0000000000000000000, -1.000000000000000000 ) ) ;
#1642 = DIRECTION ( 'NONE',  ( -0.0000000000000000000, -1.000000000000000000, -0.0000000000000000000 ) ) ;
#1643 = ORIENTED_EDGE ( 'NONE', *, *, #884, .F. ) ;
#1644 = EDGE_CURVE ( 'NONE', #1249, #607, #1162, .T. ) ;
#1645 = CARTESIAN_POINT ( 'NONE',  ( 0.0000000000000000000, 14.58928127508930000, 0.0000000000000000000 ) ) ;
#1646 = DIRECTION ( 'NONE',  ( 1.224629274410625400E-016, 0.005349753474049330700, -0.9999856899664948400 ) ) ;
#1647 = PERSON_AND_ORGANIZATION_ROLE ( 'creator' ) ;
#1648 = CONICAL_SURFACE ( 'NONE', #105, 0.9000000000000001300, 0.2847080816990825200 ) ;
#1649 = DATE_AND_TIME ( #621, #1434 ) ;
#1650 = EDGE_CURVE ( 'NONE', #1000, #856, #951, .T. ) ;
#1651 = DIRECTION ( 'NONE',  ( -0.0000000000000000000, -1.000000000000000000, -0.0000000000000000000 ) ) ;
#1652 = ORIENTED_EDGE ( 'NONE', *, *, #1480, .T. ) ;
#1653 = EDGE_LOOP ( 'NONE', ( #789, #381, #586, #403 ) ) ;
#1654 = CARTESIAN_POINT ( 'NONE',  ( 0.0000000000000000000, 8.528889747201400700, -14.00000000000000000 ) ) ;
#1655 = CYLINDRICAL_SURFACE ( 'NONE', #662, 18.60000000000000100 ) ;
#1656 = ADVANCED_FACE ( 'NONE', ( #1605 ), #351, .F. ) ;
#1657 = AXIS2_PLACEMENT_3D ( 'NONE', #540, #263, #272 ) ;
#1658 = CARTESIAN_POINT ( 'NONE',  ( 0.0000000000000000000, 14.58928127508930000, 0.0000000000000000000 ) ) ;
#1659 = VERTEX_POINT ( 'NONE', #1028 ) ;
#1660 = ORIENTED_EDGE ( 'NONE', *, *, #693, .T. ) ;
#1661 = CIRCLE ( 'NONE', #1528, 0.2999999999999999900 ) ;
#1662 = CARTESIAN_POINT ( 'NONE',  ( 5.510910596163088900E-017, 1.931814808548229800, -0.3999999999999999700 ) ) ;
#1663 = ORIENTED_EDGE ( 'NONE', *, *, #1540, .T. ) ;
#1664 = DIRECTION ( 'NONE',  ( 0.0000000000000000000, 1.000000000000000000, 0.0000000000000000000 ) ) ;
#1665 = DIRECTION ( 'NONE',  ( 0.0000000000000000000, 0.0000000000000000000, -1.000000000000000000 ) ) ;
#1666 = EDGE_CURVE ( 'NONE', #983, #1029, #98, .T. ) ;
#1667 = ADVANCED_FACE ( 'NONE', ( #1514 ), #1474, .T. ) ;
#1668 = EDGE_LOOP ( 'NONE', ( #1552, #788, #1417, #709 ) ) ;
#1669 = EDGE_LOOP ( 'NONE', ( #226, #564, #683, #1471 ) ) ;
#1670 = DIRECTION ( 'NONE',  ( 1.854896467707625000E-017, 0.9884628066001102100, -0.1514637909476492500 ) ) ;
#1671 = CIRCLE ( 'NONE', #397, 2.000000000000000000 ) ;
#1672 = CARTESIAN_POINT ( 'NONE',  ( 3.999999999999597700, 14.51968979391722500, 0.7500000000018951500 ) ) ;
#1673 = CIRCLE ( 'NONE', #557, 5.000000000000000000 ) ;
#1674 = AXIS2_PLACEMENT_3D ( 'NONE', #690, #1068, #1593 ) ;
#1675 = DIRECTION ( 'NONE',  ( 0.0000000000000000000, 0.0000000000000000000, -1.000000000000000000 ) ) ;
#1676 = ADVANCED_FACE ( 'NONE', ( #769 ), #1384, .F. ) ;
#1677 = EDGE_CURVE ( 'NONE', #1313, #928, #1429, .T. ) ;
#1678 = CIRCLE ( 'NONE', #1537, 0.2000000000000000400 ) ;
#1679 = VERTEX_POINT ( 'NONE', #125 ) ;
#1680 = CC_DESIGN_PERSON_AND_ORGANIZATION_ASSIGNMENT ( #669, #624, ( #545 ) ) ;
#1681 = CIRCLE ( 'NONE', #327, 8.000000000000000000 ) ;
#1682 = DIRECTION ( 'NONE',  ( 0.0000000000000000000, 0.0000000000000000000, -1.000000000000000000 ) ) ;
#1683 = ADVANCED_FACE ( 'NONE', ( #484 ), #399, .T. ) ;
#1684 = ORIENTED_EDGE ( 'NONE', *, *, #468, .F. ) ;
#1685 = DIRECTION ( 'NONE',  ( 0.0000000000000000000, 0.0000000000000000000, -1.000000000000000000 ) ) ;
#1686 = CARTESIAN_POINT ( 'NONE',  ( 1.530808498934191500E-015, 10.03437569334380400, 12.00000000000000000 ) ) ;
#1687 = ORIENTED_EDGE ( 'NONE', *, *, #641, .F. ) ;
#1688 = CARTESIAN_POINT ( 'NONE',  ( 0.0000000000000000000, 1.931814808548229800, 0.0000000000000000000 ) ) ;
#1689 = FACE_OUTER_BOUND ( 'NONE', #1394, .T. ) ;
#1690 = ORIENTED_EDGE ( 'NONE', *, *, #535, .T. ) ;
#1691 = ORIENTED_EDGE ( 'NONE', *, *, #911, .F. ) ;
#1692 =( NAMED_UNIT ( * ) PLANE_ANGLE_UNIT ( ) SI_UNIT ( $, .RADIAN. ) );
#1693 = AXIS2_PLACEMENT_3D ( 'NONE', #1492, #1220, #459 ) ;
ENDSEC;
END-ISO-10303-21;
